# Supplementary material for: The Environment Is a Key Factor in Determining the Anti-Amyloid Efficacy of EGCG
Source: Biomolecules. 2019 Dec 11;9(12):855. doi: 10.3390/biom9120855 (PMC6995563; doi:10.3390/biom9120855)
Supplement: Supplementary file 1 [file biomolecules-09-00855-s001.zip]

Archive with 13 entries (13 files):
- Supplementary/FluidityOne.xlsx
- Supplementary/IR/AC_A.SPC
- Supplementary/IR/AC_A_EGCGox.SPC
- Supplementary/IR/AC_Q.SPC
- Supplementary/IR/ACQ_EGCGox.SPC
- Supplementary/IR/D2O.SPC
- Supplementary/IR/PB_Q.SPC
- Supplementary/IR/PB_S.SPC
- Supplementary/IR/WaterVapor.SPC
- Supplementary/Kinetics_asynuclein_Aggregation.xlsx
- Supplementary/Kinetics_Insulin_Aggregation.xlsx
- Supplementary/UV-Vis.xlsx
- Supplementary_Sneideris.pdf
