# Supplementary material for: The Environment Is a Key Factor in Determining the Anti-Amyloid Efficacy of EGCG
Source: Biomolecules. 2019 Dec 11;9(12):855. doi: 10.3390/biom9120855 (PMC6995563; doi:10.3390/biom9120855)
Supplement: Supplementary file 1 [file biomolecules-09-00855-s001.zip › Supplementary/FluidityOne.xlsx]

## Sheet: FluidityOne
Unaggregated protein concentration	[µM]	[µM]
	pH7	pH6
Control at t0	27.87	24.93
Control at tend	2.76	0
EGCG (1:1) at tend	24.41	0
EGCGox (1:1) at tend	23.86	7.82
