# Supplementary material for: The Environment Is a Key Factor in Determining the Anti-Amyloid Efficacy of EGCG
Source: Biomolecules. 2019 Dec 11;9(12):855. doi: 10.3390/biom9120855 (PMC6995563; doi:10.3390/biom9120855)
Supplement: Supplementary file 1 [file biomolecules-09-00855-s001.zip › Supplementary/Kinetics_asynuclein_Aggregation.xlsx]

## Sheet: pH 7
	control	control	control	EGCG	EGCG	EGCG	EGCGox	EGCGox	EGCGox
0	59	61	59	58	56	58	65	58	64
0.0833333	61	58	56	61	59	57	66	59	65
0.166667	56	57	59	59	58	58	61	57	67
0.25	62	65	64	57	56	60	65	59	66
0.333333	62	67	64	58	56	56	69	57	62
0.416667	60	71	61	60	59	57	76	61	65
0.5	63	82	65	59	61	62	73	59	70
0.583333	66	79	67	69	63	67	78	61	76
0.666667	69	91	74	76	63	68	77	63	89
0.75	77	96	81	73	64	72	75	65	82
0.833333	75	82	86	79	65	66	80	71	91
0.916667	74	82	74	81	77	74	77	73	97
1	80	90	88	78	71	68	76	68	90
1.08333	72	88	84	78	75	68	77	71	93
1.16667	81	90	83	84	65	64	76	72	89
1.25	81	82	82	78	66	68	78	69	91
1.33333	81	103	82	77	66	73	72	69	93
1.41667	81	82	83	75	66	65	77	69	82
1.5	82	86	85	70	63	61	73	71	80
1.58333	83	98	91	72	59	62	71	70	86
1.66667	84	88	90	74	63	64	74	66	86
1.75	80	96	94	71	64	66	69	69	84
1.83333	88	101	89	72	63	60	70	68	80
1.91667	84	106	91	66	62	61	69	68	83
2	91	115	103	68	63	64	68	67	79
2.08333	91	114	108	67	61	64	71	64	78
2.16667	102	121	117	68	70	64	75	68	81
2.25	102	118	114	66	65	63	69	64	83
2.33333	109	148	121	67	61	55	71	66	72
2.41667	118	158	126	68	60	61	69	64	80
2.5	121	171	136	64	59	58	69	64	76
2.58333	123	190	142	59	64	61	71	69	75
2.66667	143	207	149	61	61	58	65	67	82
2.75	152	237	168	65	59	55	66	69	78
2.83333	159	261	178	61	60	56	69	67	75
2.91667	168	288	195	57	57	57	67	65	73
3	186	325	212	63	57	54	68	63	75
3.08333	205	364	236	63	62	55	67	65	76
3.16667	222	435	249	60	59	57	70	70	73
3.25	239	478	279	62	59	60	69	65	73
3.33333	266	530	310	57	57	59	70	64	78
3.41667	290	612	338	60	59	61	68	66	73
3.5	317	671	380	65	57	61	61	64	71
3.58333	356	807	433	59	54	60	69	66	75
3.66667	406	946	478	55	62	59	68	65	70
3.75	445	1005	528	58	60	58	64	67	73
3.83333	529	1169	585	57	60	59	65	63	74
3.91667	546	1311	653	59	57	57	76	70	77
4	627	1483	737	61	53	63	66	63	77
4.08333	712	1688	824	59	59	64	61	61	72
4.16667	813	1837	895	57	62	60	69	63	71
4.25	923	2097	1046	61	51	57	65	65	74
4.33333	991	2332	1151	60	57	51	68	69	70
4.41667	1113	2558	1284	55	59	56	72	60	74
4.5	1268	2791	1428	62	55	56	64	66	74
4.58333	1407	3164	1585	60	58	57	66	64	72
4.66667	1516	3422	1773	60	60	61	63	65	74
4.75	1729	3866	1958	56	56	61	66	65	66
4.83333	1922	4029	2192	61	56	56	64	65	74
4.91667	2128	4570	2413	58	59	53	65	62	73
5	2297	4941	2676	56	55	57	67	63	75
5.08333	2515	5304	2923	59	59	61	71	62	72
5.16667	2830	5671	3244	57	53	57	66	59	70
5.25	3098	6343	3511	58	58	60	64	65	74
5.33333	3365	6596	3840	54	57	54	63	62	69
5.41667	3664	7276	4161	59	61	52	63	61	75
5.5	4056	7657	4613	60	54	60	68	63	76
5.58333	4357	8256	5051	58	57	54	66	64	76
5.66667	4892	9195	5392	60	59	58	66	66	75
5.75	4923	10098	5848	55	58	59	66	66	69
5.83333	5512	10120	6462	55	53	56	63	67	70
5.91667	6182	10463	6675	56	60	56	68	62	76
6	6348	11978	7397	59	54	56	69	58	71
6.08333	6966	12230	8059	57	56	56	69	65	72
6.16667	7509	12771	8611	56	56	58	68	62	72
6.25	7704	14223	9164	62	57	61	68	68	74
6.33333	8565	14695	9735	57	53	56	65	65	71
6.41667	9058	15662	10622	58	59	59	66	65	75
6.5	9192	16011	11388	56	56	55	64	63	70
6.58333	9485	18578	11617	58	58	58	66	65	75
6.66667	11043	18985	12962	62	56	59	70	67	80
6.75	11797	20254	13759	58	51	57	65	63	73
6.83333	11535	20123	14242	61	57	58	64	67	77
6.91667	13126	21430	15309	58	55	62	61	63	72
7	13272	21916	15364	60	61	62	68	60	76
7.08333	14180	23538	16796	58	58	53	65	68	75
7.16667	15300	25286	17826	60	56	60	67	68	78
7.25	15520	24284	19096	62	61	57	63	63	75
7.33333	16623	26575	19836	58	56	63	66	60	80
7.41667	17355	28879	20913	58	60	59	67	60	73
7.5	17359	29918	21864	52	52	55	70	66	78
7.58333	17266	29063	22406	57	61	57	69	63	73
7.66667	18119	29616	23885	56	55	62	65	64	76
7.75	20499	30839	24649	62	57	58	69	64	76
7.83333	22149	31725	25911	57	56	59	70	66	74
7.91667	21153	34164	27083	57	57	55	68	66	74
8	23600	33856	27506	59	56	63	68	66	74
8.08333	24229	36413	28875	56	57	55	66	68	79
8.16667	25527	37549	29960	61	58	59	75	65	76
8.25	25264	35414	31084	60	60	55	69	69	72
8.33333	26052	39038	30182	55	61	60	66	64	78
8.41667	26689	39043	32224	56	55	53	69	67	79
8.5	29014	39079	34336	56	57	62	69	66	81
8.58333	28643	41852	35039	58	55	61	73	69	77
8.66667	30906	43500	35194	57	55	59	68	64	80
8.75	29857	45294	36947	60	60	55	65	66	76
8.83333	31265	45863	37723	60	54	58	69	66	80
8.91667	32752	46909	38741	61	56	55	68	71	75
9	34647	45283	39110	60	58	61	70	67	78
9.08333	34687	47806	40911	57	59	58	67	66	81
9.16667	35938	49106	41534	56	58	56	71	69	80
9.25	35809	49480	42066	60	60	61	74	69	80
9.33333	35996	46577	43737	60	58	56	72	67	75
9.41667	35405	50989	43555	60	57	58	74	70	78
9.5	37709	48835	43386	57	60	63	75	68	82
9.58333	39227	51005	46951	58	57	56	74	69	82
9.66667	39061	56213	46228	58	61	61	71	69	81
9.75	39357	52946	48665	61	54	59	72	68	82
9.83333	41455	51966	47630	56	58	61	73	65	79
9.91667	40505	55282	49152	61	60	57	72	70	85
10	45579	58057	49037	59	59	58	75	68	83
10.0833	42750	54102	52353	58	55	59	74	70	79
10.1667	45126	56527	51105	60	60	58	74	69	84
10.25	43744	59200	52327	61	58	58	74	72	84
10.3333	43928	56162	53394	59	60	61	75	72	86
10.4167	47345	57505	54962	61	58	62	77	71	85
10.5	46116	61771	54948	62	62	63	74	69	87
10.5833	48259	60198	55179	58	59	58	76	73	86
10.6667	45501	63376	55105	63	63	62	74	73	87
10.75	47760	61237	55265	60	65	61	77	69	87
10.8333	49202	61317	57379	63	64	58	72	71	86
10.9167	48441	63009	57272	59	62	62	79	75	87
11	49117	62669	57452	60	62	58	74	72	87
11.0833	51176	66610	53887	62	62	55	77	75	89
11.1667	54023	63406	57227	61	63	62	75	73	88
11.25	52510	64978	60152	60	59	57	72	75	89
11.3333	49917	65745	60437	63	61	61	75	75	88
11.4167	48520	64870	60441	64	62	59	79	74	89
11.5	48499	68139	60505	61	61	61	75	76	92
11.5833	55415	64401	61769	61	58	60	84	75	86
11.6667	56098	67081	61889	64	62	60	84	77	92
11.75	53178	67684	59957	65	63	63	78	75	94
11.8333	56325	62345	63267	62	66	61	81	82	90
11.9167	55754	68422	62153	65	58	60	82	76	90
12	58334	66284	62720	61	62	61	84	77	93
12.0833	52336	67655	63841	60	63	65	81	81	90
12.1667	52790	68801	63541	62	63	65	80	75	94
12.25	57868	71505	63608	62	60	63	79	75	97
12.3333	60392	67459	65130	63	65	59	84	77	92
12.4167	58203	65496	64965	59	63	58	82	80	95
12.5	57374	69085	65367	65	62	62	81	80	99
12.5833	57982	70718	65648	62	63	63	81	82	95
12.6667	59793	67311	65869	63	65	63	84	79	94
12.75	62211	72306	66569	62	61	62	88	78	95
12.8333	61633	70068	63893	63	63	57	80	82	95
12.9167	59065	68127	64905	66	63	67	86	84	99
13	57475	70432	67587	65	64	61	84	85	100
13.0833	64162	71390	67514	65	65	63	87	85	102
13.1667	65144	71956	66563	64	66	58	86	87	102
13.25	59638	72066	68110	65	67	63	89	84	101
13.3333	59471	71669	67461	65	68	61	89	91	108
13.4167	64606	71080	67369	66	65	62	87	85	106
13.5	62065	72286	68632	62	66	61	88	88	105
13.5833	64262	70517	69621	68	64	61	90	88	105
13.6667	63684	76622	69717	62	68	64	89	90	112
13.75	65380	69444	68271	66	66	61	94	86	107
13.8333	64950	72939	68622	66	64	63	92	89	107
13.9167	65816	75782	70024	66	67	65	87	90	110
14	66926	70266	67798	66	68	63	94	90	112
14.0833	66762	71307	70825	65	69	64	91	93	110
14.1667	63037	77537	70433	65	64	62	91	92	112
14.25	67895	75485	69671	64	70	64	89	93	115
14.3333	66705	72691	70395	66	64	62	92	94	116
14.4167	62257	71460	70136	69	68	62	99	100	114
14.5	69059	68817	71171	67	68	66	93	96	117
14.5833	65660	78091	70717	70	68	62	92	96	116
14.6667	66271	76652	71262	67	69	63	94	96	118
14.75	65928	78078	71781	63	65	65	94	97	118
14.8333	63650	75145	71699	68	68	65	99	99	122
14.9167	69578	75073	71347	67	69	64	99	101	123
15	67626	76500	72754	67	70	63	96	97	125
15.0833	66137	75753	71538	66	69	64	102	103	125
15.1667	61185	77256	72404	67	72	64	100	101	126
15.25	69600	76407	70802	64	74	63	103	102	129
15.3333	67553	77040	72011	67	72	61	100	105	125
15.4167	63142	76368	72289	67	70	61	105	100	125
15.5	71293	79402	71870	66	73	65	101	104	129
15.5833	68265	76114	73237	65	72	63	103	100	128
15.6667	69067	77125	72329	69	70	63	108	106	129
15.75	69998	78462	72985	68	71	65	105	107	130
15.8333	70714	75438	73214	68	71	63	100	107	130
15.9167	70476	72209	72955	70	73	67	111	108	131
16	64181	77137	74640	69	74	63	107	110	127
16.0833	63657	76296	72440	67	71	65	105	108	132
16.1667	69366	80760	72476	73	73	63	110	112	134
16.25	67027	79311	73661	67	70	62	109	111	134
16.3333	69646	82845	72944	70	72	68	120	114	136
16.4167	71209	76002	73822	69	76	64	120	113	135
16.5	69916	80583	73389	67	77	66	114	114	138
16.5833	71634	77352	74538	69	74	62	120	116	136
16.6667	63462	79165	73514	77	73	66	122	117	139
16.75	71141	82251	74919	68	74	66	122	118	140
16.8333	71188	75850	74111	71	76	63	118	121	140
16.9167	72535	78970	72848	71	74	65	121	121	147
17	70699	81092	74394	70	79	66	122	125	146
17.0833	67123	74265	74425	69	76	67	117	121	137
17.1667	65255	82052	75902	70	78	66	122	124	145
17.25	67600	76764	74682	73	76	66	129	123	146
17.3333	69988	76542	74951	73	74	69	134	131	146
17.4167	68831	78148	75339	74	78	65	134	127	147
17.5	70855	77149	73283	74	80	66	134	131	157
17.5833	73272	78650	74722	76	78	64	134	131	152
17.6667	68729	79721	76867	72	80	65	136	134	150
17.75	75694	82599	75400	73	76	66	131	133	153
17.8333	70677	79808	75076	73	79	66	133	133	157
17.9167	69559	79614	74418	72	80	68	143	138	155
18	72101	79857	74934	75	82	68	134	136	158
18.0833	68916	76532	75239	72	80	68	134	136	158
18.1667	77331	82619	76063	73	80	68	140	138	158
18.25	71448	77612	76275	73	81	70	141	138	163
18.3333	74454	79429	74569	75	83	70	135	138	162
18.4167	73873	82015	73950	77	80	68	157	143	161
18.5	75237	78709	76048	73	82	71	142	145	164
18.5833	73705	79224	74650	77	81	70	148	142	163
18.6667	74909	78332	75852	75	82	68	145	143	169
18.75	73754	78460	75200	77	84	70	143	143	169
18.8333	75140	77745	77078	75	81	69	154	144	171
18.9167	75231	80652	75919	78	85	71	153	148	168
19	67913	78589	75933	75	82	74	158	152	176
19.0833	75901	81963	75229	76	84	71	168	150	177
19.1667	69077	80236	74486	77	83	71	156	149	175
19.25	72232	82253	76099	78	88	72	161	152	175
19.3333	73701	85202	76266	80	87	67	157	160	180
19.4167	74667	81043	76506	75	86	66	171	159	183
19.5	75433	82851	76414	76	89	69	180	153	184
19.5833	77450	77759	76131	79	87	72	168	163	173
19.6667	77351	80309	75528	78	89	72	161	162	178
19.75	77809	81002	76430	78	88	68	167	165	177
19.8333	68797	79831	75470	77	87	72	171	164	179
19.9167	78855	80955	76486	81	88	68	175	164	182
20	71724	85471	75574	80	84	71	185	165	186
20.0833	73410	81033	75938	75	89	67	183	165	189
20.1667	75912	78700	76811	80	85	72	166	171	193
20.25	69405	81299	76532	78	91	71	181	160	194
20.3333	76771	79273	75924	79	91	71	177	166	193
20.4167	77467	80963	78119	82	89	69	182	174	198
20.5	77583	84968	76780	79	91	69	185	174	202
20.5833	76049	79310	77238	81	91	75	201	172	205
20.6667	76457	78625	76447	82	92	72	195	173	209
20.75	78187	81036	76310	80	91	75	187	177	211
20.8333	73271	80108	77570	79	88	71	195	176	213
20.9167	74170	81392	75934	83	94	69	220	182	213
21	74649	82192	77308	83	91	72	202	181	224
21.0833	70967	86111	75487	79	91	74	213	187	211
21.1667	73008	84201	75502	87	93	75	205	184	215
21.25	77631	79770	75946	78	95	75	208	184	223
21.3333	75183	80712	77455	83	95	74	201	180	220
21.4167	75451	82579	76194	80	96	75	211	185	234
21.5	75694	78869	75145	83	96	75	215	189	239
21.5833	79043	82565	76007	84	97	72	242	191	227
21.6667	76194	83640	77330	85	99	72	212	195	227
21.75	77754	80582	77355	85	99	74	212	190	239
21.8333	76026	81627	76507	85	100	74	229	192	249
21.9167	72903	82251	76684	84	97	74	211	197	244
22	78780	80373	77349	85	98	74	232	204	246
22.0833	77050	80708	75561	85	102	72	264	204	257
22.1667	76784	81050	76594	85	103	73	222	210	253
22.25	75524	82819	76461	82	101	71	222	206	263

## Sheet: pH6
	control	control	control	EGCG	EGCG	EGCG	EGCGox	EGCGox	EGCGox
0	63	59	60	61	60	60	61	60	64
0.0833333	59	59	57	55	59	61	63	59	60
0.166667	60	62	60	60	56	57	58	58	59
0.25	63	58	58	59	59	58	58	62	62
0.333333	63	61	58	63	59	57	61	58	62
0.416667	62	62	61	62	60	61	61	61	58
0.5	64	66	60	61	61	59	62	59	61
0.583333	66	61	63	59	64	63	65	60	67
0.666667	68	63	66	61	66	62	71	63	61
0.75	70	64	63	61	68	60	74	67	64
0.833333	72	68	69	65	70	66	80	64	66
0.916667	73	73	68	65	78	64	80	61	69
1	74	68	70	67	85	64	83	64	66
1.08333	76	67	73	64	80	70	88	71	71
1.16667	77	70	77	68	90	67	88	68	76
1.25	76	81	79	71	92	70	83	67	74
1.33333	79	70	79	67	89	75	96	70	75
1.41667	80	81	75	72	87	80	91	68	75
1.5	82	79	82	71	90	73	86	72	84
1.58333	84	76	79	72	96	74	90	73	79
1.66667	89	80	75	75	100	71	91	77	85
1.75	82	73	81	74	93	76	97	75	87
1.83333	81	72	78	75	95	77	91	73	88
1.91667	92	91	82	75	96	74	88	70	81
2	80	87	77	77	95	74	90	71	87
2.08333	83	87	82	77	100	78	97	75	86
2.16667	84	79	84	82	101	81	87	71	84
2.25	89	85	86	76	98	79	88	75	83
2.33333	86	80	87	82	107	82	95	73	79
2.41667	89	92	91	78	119	82	92	76	91
2.5	88	89	96	79	133	84	89	77	93
2.58333	94	88	102	82	151	78	85	76	84
2.66667	92	83	125	82	151	78	86	75	87
2.75	89	77	154	78	172	77	83	76	85
2.83333	97	85	199	77	201	82	87	75	89
2.91667	94	85	245	79	235	85	86	72	87
3	98	84	330	80	287	79	88	79	81
3.08333	105	81	427	76	336	79	86	80	87
3.16667	104	81	558	77	379	80	88	74	88
3.25	106	84	743	79	449	81	94	76	80
3.33333	112	91	924	78	543	81	85	74	83
3.41667	121	94	1181	79	654	84	92	75	80
3.5	116	98	1429	90	766	78	84	77	82
3.58333	125	100	1843	80	886	83	91	74	81
3.66667	130	104	2210	88	1010	80	83	82	82
3.75	146	127	2578	87	1177	80	82	76	92
3.83333	157	141	3088	78	1285	88	84	82	82
3.91667	167	167	3516	88	1464	85	85	70	83
4	175	220	4027	81	1790	85	86	74	78
4.08333	196	266	4655	81	1958	88	89	78	86
4.16667	207	350	5235	80	2176	86	84	80	79
4.25	218	477	5761	82	2537	93	87	72	82
4.33333	237	586	6598	86	2680	102	80	70	85
4.41667	266	749	6968	80	2989	113	83	76	83
4.5	293	958	8033	83	3420	116	84	74	76
4.58333	316	1214	9031	84	3653	135	84	75	86
4.66667	344	1445	9242	84	3780	145	86	77	85
4.75	381	1798	10530	82	4292	171	80	73	75
4.83333	405	2169	11025	82	4620	187	85	70	79
4.91667	453	2695	11795	84	4928	222	88	73	85
5	520	3034	12216	91	5172	252	84	70	79
5.08333	576	3518	13098	82	5238	293	91	75	85
5.16667	644	4141	13864	89	5427	356	78	73	80
5.25	749	4872	14400	82	5840	414	85	74	79
5.33333	838	5498	15827	88	6785	507	85	78	79
5.41667	956	5605	16967	94	6868	600	78	75	73
5.5	1134	6790	17269	81	7148	703	88	78	80
5.58333	1244	7461	19087	94	7535	851	83	72	79
5.66667	1426	8066	19806	92	7330	1002	86	74	78
5.75	1710	8885	20168	92	8343	1175	77	72	82
5.83333	1835	9887	20084	91	8004	1361	83	76	76
5.91667	2191	10603	21718	94	8595	1589	79	75	82
6	2365	10610	21538	101	8596	1784	82	79	79
6.08333	2694	11907	20973	97	8791	2102	84	69	84
6.16667	3046	12154	23070	102	9602	2470	81	78	76
6.25	3398	12751	24328	111	9593	2781	84	75	77
6.33333	3848	14349	24472	115	9990	2998	82	76	80
6.41667	4426	14532	24586	126	9668	3503	86	79	83
6.5	4779	14524	24989	133	9982	3798	78	74	81
6.58333	5260	14713	25195	143	10132	4192	78	78	76
6.66667	5431	15823	23604	154	10395	4699	84	75	76
6.75	6278	16830	26370	176	10093	4974	76	73	81
6.83333	6794	18925	27366	195	10957	5252	83	76	72
6.91667	7699	19552	26278	225	11280	5747	79	75	83
7	8292	20166	27340	251	10378	5991	82	79	76
7.08333	8962	20810	28890	290	10503	6579	83	75	78
7.16667	9584	20214	28477	325	11030	7032	81	78	79
7.25	10253	20583	27805	380	10483	7397	81	75	74
7.33333	10566	22407	24986	445	10777	7972	82	75	76
7.41667	11842	22887	27433	519	11522	8222	78	79	75
7.5	12410	21995	27294	598	11403	8502	84	75	73
7.58333	12602	23573	26543	702	11706	9069	82	77	77
7.66667	12927	23801	28420	810	11617	9445	86	74	74
7.75	13643	25178	29069	951	11673	9475	79	73	75
7.83333	15343	25270	29170	1086	11564	9967	81	77	74
7.91667	15910	24084	29954	1195	11817	10274	80	74	73
8	16034	24097	29621	1405	11848	10394	82	79	73
8.08333	16332	23864	29943	1571	10426	10013	75	75	77
8.16667	17351	26737	30189	1853	11659	10343	88	71	76
8.25	18297	24453	30093	2032	11111	10867	79	72	71
8.33333	17433	24468	29779	2209	11358	11218	82	74	84
8.41667	18763	26442	30184	2501	11605	10901	84	75	74
8.5	19943	26946	27507	2916	12016	10984	76	78	72
8.58333	20897	27859	30702	3241	11507	11120	86	74	81
8.66667	20960	26925	29836	3547	11659	11365	87	75	73
8.75	21314	27808	30023	3904	11764	10745	83	71	74
8.83333	21127	26694	29572	4183	10218	11498	84	73	72
8.91667	20960	27063	30009	4409	11845	11868	84	73	75
9	21866	27768	31986	4872	11676	11570	87	74	74
9.08333	21792	28553	30767	5287	11511	11557	83	71	70
9.16667	23252	29207	30815	5316	12001	11742	86	73	71
9.25	23101	28693	30777	5775	11657	11755	86	75	65
9.33333	23069	29406	31150	6233	10918	11484	85	76	73
9.41667	22820	29312	29376	6476	11623	11685	89	69	74
9.5	24211	28606	29930	6907	10435	11913	90	73	73
9.58333	24913	27834	30881	7376	11609	12112	91	78	73
9.66667	24074	29391	30488	7332	11688	11932	94	74	76
9.75	25264	30084	31602	7720	11529	11435	88	69	73
9.83333	25084	27913	31375	7746	11233	12167	94	73	69
9.91667	23828	29767	29998	8142	11506	11792	92	71	72
10	24392	26137	28469	8328	11540	11307	97	71	75
10.0833	24500	28597	31848	8478	11468	12000	100	74	74
10.1667	25852	29194	32051	8510	11428	11377	102	72	71
10.25	25845	28261	32006	9160	11281	11786	99	75	69
10.3333	25738	29185	32876	8928	11299	11776	105	74	76
10.4167	25308	28740	32200	9199	11252	11787	108	70	74
10.5	23674	27437	31266	8825	11030	11808	111	76	71
10.5833	25806	28745	31055	8742	11512	11339	112	74	76
10.6667	26110	27789	33044	9387	11728	11887	118	79	71
10.75	26253	28786	32019	9244	11533	11637	121	71	70
10.8333	26522	28393	32242	9327	11429	11348	122	77	70
10.9167	24953	30881	32891	9150	10728	11649	127	73	72
11	27069	29360	30686	9312	11190	11696	131	73	67
11.0833	26244	29408	31974	9350	11594	11941	136	78	74
11.1667	24883	28477	31986	9547	11572	11950	151	73	76
11.25	25889	29575	33888	9613	11472	11822	156	73	73
11.3333	24066	28109	32579	9268	10465	11252	167	70	76
11.4167	25298	29107	30250	9664	10781	11710	181	70	73
11.5	27342	30790	31493	9395	11192	11652	198	72	72
11.5833	25577	31188	31515	9441	11021	11445	211	72	73
11.6667	26239	27785	32940	9776	11296	11421	228	73	68
11.75	26011	31085	32640	9382	11470	12054	263	71	70
11.8333	27281	30288	32971	8802	10934	11290	279	75	69
11.9167	25673	31267	32596	9646	10992	11441	313	70	73
12	27274	28269	30550	8651	11352	11799	349	69	73
12.0833	26218	32067	32435	9694	11601	11744	392	72	67
12.1667	26487	31796	32377	9310	10834	11610	438	74	72
12.25	26622	29195	32798	9635	11134	11287	491	71	72
12.3333	25786	30875	31978	9561	10741	11326	545	69	73
12.4167	25887	29165	32919	9571	11190	11561	622	71	69
12.5	26618	31088	33410	9489	11099	11396	672	73	66
12.5833	26173	29150	32324	9783	10572	11437	759	73	73
12.6667	26021	32174	33757	8822	10855	11228	833	73	71
12.75	25824	31585	33490	9665	9962	11242	929	76	69
12.8333	27258	31753	31556	9475	11100	11050	1021	68	71
12.9167	26193	30408	33680	9701	10993	11189	1152	73	70
13	28078	30448	32353	9550	9988	11270	1244	73	68
13.0833	27088	31428	32704	9231	10492	11368	1380	72	73
13.1667	26332	30447	32495	9316	10609	11575	1530	77	71
13.25	27166	29403	33833	9524	10871	11653	1641	74	71
13.3333	25929	31076	32166	9645	11165	11608	1820	74	70
13.4167	27646	30831	33025	9504	10884	10876	1895	75	70
13.5	27499	28799	33332	9495	10986	11458	2014	71	73
13.5833	27097	32816	32441	9275	10975	11178	2251	78	69
13.6667	27894	30235	34113	9141	10780	11288	2346	73	74
13.75	27730	30552	33748	9004	10763	11313	2505	74	72
13.8333	24625	31004	34030	9616	10363	11001	2715	73	70
13.9167	27106	30686	31400	9756	10605	11025	2826	69	75
14	27712	31295	32523	8922	10651	11200	2962	73	68
14.0833	27567	30534	32950	9093	10468	11305	3028	73	72
14.1667	26489	32065	33428	9124	11138	11273	3154	70	69
14.25	27081	32519	33790	9525	10103	11540	3371	75	74
14.3333	26992	31220	30907	9271	10464	10799	3425	76	68
14.4167	28135	32142	33033	9143	11092	11213	3528	72	70
14.5	28194	32315	30817	9354	10770	11122	3708	74	71
14.5833	27391	33161	33258	9522	10716	10922	3662	73	71
14.6667	26198	29761	34470	9447	10280	11192	3848	77	77
14.75	26814	31684	33530	8967	10715	10953	3834	73	70
14.8333	26462	33039	33968	9430	9848	11016	4027	74	70
14.9167	27781	33124	34615	9178	9789	11248	4033	72	72
15	27714	32613	34311	9337	10944	11214	4151	76	71
15.0833	27635	33392	34262	9310	10657	11142	4076	74	73
15.1667	28446	32354	32825	9290	10821	10900	4248	75	67
15.25	27573	32652	34585	9187	10528	10855	4365	77	71
15.3333	27977	32200	34626	9358	10633	10979	4192	73	68
15.4167	27492	33029	33235	9132	10241	11000	4487	76	72
15.5	26816	30829	33431	9390	10648	11448	4433	76	72
15.5833	27693	30607	34710	9080	10457	10816	4522	77	71
15.6667	27248	32216	34588	9026	9975	11029	4434	79	72
15.75	25566	30389	34463	9218	10296	10816	4475	76	74
15.8333	28557	32024	34522	8873	10791	10918	4641	78	68
15.9167	27609	31276	32453	9068	10298	10851	4637	79	73
16	27413	31515	34025	8919	9905	10924	4742	81	75
16.0833	27414	33333	32095	9095	9874	10831	4694	78	73
16.1667	26128	32887	34690	9102	10264	10410	4755	75	75
16.25	27546	33272	34000	9094	10163	10880	4817	79	73
16.3333	28239	32614	34205	8945	9693	10791	4560	77	75
16.4167	26262	33255	33731	9128	10274	10590	4671	78	73
16.5	27006	32341	35231	8720	10446	10635	4844	75	75
16.5833	27827	29432	34637	9022	10135	10490	4649	77	73
16.6667	28712	33812	34106	8639	9726	10752	4781	81	78
16.75	28059	31777	35568	9010	10089	10655	4802	77	74
16.8333	27220	33661	35121	9070	10068	10504	4844	79	76
16.9167	27524	33921	34503	8978	10198	10746	4841	81	76
17	26954	33217	35044	8917	10068	10524	4793	80	72
17.0833	27346	31637	34956	8625	10003	10539	4864	81	74
17.1667	27397	31813	33941	8903	9222	10773	4693	81	78
17.25	27146	33918	33825	8869	9688	10615	4908	82	76
17.3333	28002	32655	34901	8782	9244	10231	4881	85	77
17.4167	27971	32794	33303	8702	9715	10587	4841	86	76
17.5	28281	33804	33412	8657	9292	10375	5068	85	79
17.5833	28413	31968	35178	8768	10292	10440	4888	85	80
17.6667	27851	31522	34108	8813	10348	10300	4800	87	80
17.75	25160	32330	33489	8813	10079	10190	4710	87	79
17.8333	26393	30604	34648	8532	9894	10668	4659	84	79
17.9167	27434	32844	34522	8701	9709	10496	4784	85	80
18	27997	31159	33686	8634	9807	10267	4982	87	82
18.0833	27221	33345	34774	8700	9726	10246	4820	88	83
18.1667	27551	33188	35402	7776	9855	9649	4677	87	80
18.25	27515	30194	34177	8490	9246	9871	4841	86	83
18.3333	27979	34197	34431	8364	9766	10244	5005	90	84
18.4167	28326	32553	34305	8770	10167	10249	4946	90	82
18.5	27328	33114	35475	8722	9616	10108	4799	85	83
18.5833	26152	32541	34394	8540	8991	10159	4865	87	82
18.6667	28599	32627	35321	8156	10209	10067	5030	87	86
18.75	28533	33533	35743	8705	9709	9781	4999	89	87
18.8333	28455	32240	34366	8682	9988	10030	4938	91	87
18.9167	28102	32865	34432	8345	9384	10121	4999	88	82
19	28939	33218	34809	8590	9402	10065	4870	87	85
19.0833	28666	31068	35875	8404	9888	9853	4949	89	85
19.1667	28657	32861	34531	8402	9743	9913	4733	91	85
19.25	27671	34177	35394	7934	9307	10087	4820	88	82
19.3333	27697	34145	34431	8457	9750	9992	4837	90	87
19.4167	28543	32342	33760	7973	9489	10077	4950	91	87
19.5	28413	32835	34710	8376	9096	10192	4902	90	89
19.5833	27969	33567	33782	8399	10010	9999	4884	95	87
19.6667	29210	32026	35346	8422	9308	10169	4809	90	86
19.75	28432	34542	34644	8384	9577	9803	4686	92	90
19.8333	27420	31489	34830	8390	9621	10031	4887	96	91
19.9167	28966	32559	36147	8314	9411	9506	4975	97	92
20	27786	33072	35502	7946	9347	9843	4657	98	88
20.0833	27188	35037	36361	8225	9482	9936	4988	95	95
20.1667	27282	33747	35442	8299	9819	10026	4993	98	94
20.25	27862	33067	34703	8191	9698	9810	4909	97	95
20.3333	29277	34398	34366	7878	9641	9483	4762	99	96
20.4167	28235	34797	36364	8154	9346	9821	4372	102	99
20.5	27872	31394	34376	8267	8766	9897	4930	101	97
20.5833	27386	34881	36544	8289	9468	9662	4934	104	98
20.6667	28473	33227	35566	7901	9739	9733	4980	104	99
20.75	28962	31970	35961	7815	9348	9902	4792	104	99
20.8333	28367	34720	35485	7937	9510	9761	4623	103	98
20.9167	29027	33027	34383	8179	9388	9744	4721	108	97
21	28301	35034	36191	7681	9408	9210	4834	105	105
21.0833	26978	33079	35768	8027	9605	9443	4873	108	107
21.1667	28312	35285	35366	8311	8460	9673	4700	108	103
21.25	28993	33933	35766	7771	9156	9530	4876	113	105
21.3333	26995	34734	34657	8264	9092	9559	4841	111	111
21.4167	28485	34989	35011	8133	9467	9756	4914	111	109
21.5	28289	32758	36844	7974	9298	9717	4803	114	110
21.5833	27679	31647	36039	7942	9247	9571	4736	113	116
21.6667	28457	34233	33776	8118	9088	9605	4749	116	113
21.75	27816	33774	34384	7776	8886	9497	4885	117	116
21.8333	28086	33409	36686	7986	9254	9759	4847	118	116
21.9167	28975	34755	32293	7807	9143	9509	4721	117	117
22	28746	34488	36801	7981	9277	9457	4779	122	121
22.0833	27782	30229	36257	7669	9106	9549	4818	118	124
22.1667	28755	31544	35302	7798	9093	9494	5012	116	125
22.25	29156	33416	36433	7788	9194	9456	4834	125	126
