# Supplementary material for: The Environment Is a Key Factor in Determining the Anti-Amyloid Efficacy of EGCG
Source: Biomolecules. 2019 Dec 11;9(12):855. doi: 10.3390/biom9120855 (PMC6995563; doi:10.3390/biom9120855)
Supplement: Supplementary file 1 [file biomolecules-09-00855-s001.zip › Supplementary/Kinetics_Insulin_Aggregation.xlsx]

## Sheet: PB_Q
Time	Insulin_PB_Q	Insulin_PB_Q	Insulin_PB_Q	Insulin_PB_Q	Insulin_PB_Q	Insulin_PB_Q	Insulin_PB_Q	Insulin_PB_Q	Insulin_PB_Q	Insulin_PB_Q	Insulin_PB_Q	Insulin_PB_Q	Insulin_PB_Q	Insulin_PB_Q	Insulin_PB_Q	Insulin_PB_Q	Insulin_PB_Q	Insulin_PB_Q	Insulin_PB_Q	Insulin_PB_Q	Insulin_PB_Q		Insulin_PB_Q_EGCG	Insulin_PB_Q_EGCG	Insulin_PB_Q_EGCG	Insulin_PB_Q_EGCG	Insulin_PB_Q_EGCG	Insulin_PB_Q_EGCG	Insulin_PB_Q_EGCG	Insulin_PB_Q_EGCG	Insulin_PB_Q_EGCG		Insulin_PB_Q_EGCGox	Insulin_PB_Q_EGCGox	Insulin_PB_Q_EGCGox	Insulin_PB_Q_EGCGox	Insulin_PB_Q_EGCGox	Insulin_PB_Q_EGCGox	Insulin_PB_Q_EGCGox	Insulin_PB_Q_EGCGox	Insulin_PB_Q_EGCGox
0	59	36	16	2	0	60	0	35	65	17	16	0	127	31	0	0	15	24	20	0	50		36	9	35	0	115	102	20	13	21		43	131	96	0	54	36	52	0	0
5	13	28	23	0	319	0	0	39	49	0	4	121	17	215	0	8	66	7	33	2	89		24	39	16	63	7	66	1	67	0		0	0	0	92	9	0	0	0	24
10	0	70	35	144	87	6	0	26	0	0	187	67	0	186	0	33	36	5	35	7	0		32	0	7	17	0	31	34	10	16		0	12	0	0	62	155	0	16	0
15	0	120	36	0	0	0	0	10	16	0	214	49	0	63	210	2	19	43	0	70	30		37	38	0	0	37	24	19	30	46		164	50	0	154	0	0	55	47	5
20	0	112	84	46	56	4	0	22	0	0	0	113	0	151	0	0	7	51	28	0	12		0	0	49	0	24	15	0	42	53		0	0	0	81	61	55	15	63	57
25	0	39	15	0	0	0	24	8	5	50	0	96	0	0	63	30	38	0	53	55	12		18	26	38	53	2	0	20	22	0		116	35	45	0	21	8	19	0	0
30	86	0	0	30	0	51	10	33	12	0	65	103	0	0	0	0	9	1	2	0	47		0	0	0	0	0	20	0	39	28		61	6	0	0	28	40	0	34	0
35	0	98	0	0	0	0	0	18	0	43	267	117	11	14	70	14	0	22	0	34	9		0	19	32	0	21	0	13	0	23		56	0	169	11	85	4	76	72	0
40	0	0	41	60	3	0	12	0	5	35	0	248	28	132	25	75	0	0	14	0	0		42	54	4	4	43	27	14	8	23		162	7	0	0	0	0	15	3	148
45	0	0	0	8	41	1	34	0	0	0	86	0	0	0	96	0	17	42	12	7	24		0	0	7	26	3	0	0	8	1		0	56	0	139	0	13	0	28	0
50	0	0	18	37	0	0	12	15	61	0	0	221	169	52	6	42	0	16	3	37	39		27	15	0	23	4	31	44	0	0		0	0	37	156	36	67	91	76	0
55	0	94	5	3	15	30	0	0	13	0	0	0	0	0	88	49	0	16	4	0	13		64	16	35	18	0	9	35	0	29		146	49	0	73	20	9	119	0	2
60	54	34	16	18	0	16	0	57	45	84	0	104	4	37	79	0	69	8	0	0	0		25	56	0	0	34	4	0	0	0		34	14	34	202	0	0	1	52	0
65	0	81	0	30	4	13	20	19	47	0	274	0	3	0	47	11	26	2	11	10	30		0	7	44	32	34	14	0	0	0		0	25	0	133	0	0	0	0	0
70	78	55	0	27	0	10	40	28	0	42	0	137	0	0	79	11	0	23	16	38	7		0	30	11	42	47	10	36	5	0		100	0	73	0	33	0	16	0	119
75	0	0	0	0	12	13	36	16	35	133	31	134	60	191	119	33	24	66	0	17	75		32	17	3	14	0	25	0	34	7		2	0	36	0	0	0	0	86	0
80	0	124	41	48	7	79	23	0	0	0	0	85	33	7	13	0	52	5	6	21	0		0	4	0	19	7	32	27	1	2		0	0	0	0	85	25	0	38	0
85	0	42	0	46	0	4	18	0	47	57	32	202	118	0	28	2	15	0	5	6	0		17	0	0	23	0	0	0	41	0		0	111	0	0	53	117	26	122	0
90	0	124	179	44	37	1	56	0	6	118	160	145	159	131	103	0	10	0	20	2	7		25	16	24	0	0	2	17	29	9		143	0	0	0	16	24	0	89	0
95	131	52	183	48	14	38	52	0	22	0	233	229	238	25	123	0	0	23	0	0	0		10	42	27	28	11	0	57	0	65		0	60	3	0	15	0	90	6	161
100	175	349	239	29	61	83	19	59	72	197	450	0	399	103	219	3	49	49	30	25	0		29	11	4	0	0	34	15	0	21		189	22	1	71	72	109	0	154	72
105	293	309	592	136	104	102	69	46	134	396	950	339	452	270	407	65	71	18	26	0	9		0	0	22	0	4	42	0	24	25		0	0	0	18	171	0	27	0	0
110	583	896	1418	192	149	145	188	158	165	634	1232	408	646	619	628	166	35	86	49	84	48		26	32	0	0	14	0	6	30	36		97	0	0	8	0	14	55	44	0
115	1196	2033	2844	585	283	302	473	325	439	1015	2644	703	1179	1018	1128	269	115	122	50	45	56		13	0	56	43	65	28	9	0	46		63	16	24	34	0	16	6	0	41
120	3215	4037	5331	1116	543	549	809	662	885	1807	4106	1331	2110	1447	1812	579	147	166	161	114	59		0	0	37	0	2	0	15	49	0		11	20	179	172	0	0	0	0	0
125	5866	6934	7391	2208	975	1093	1526	1205	1531	3025	5553	1989	3435	2426	3035	1270	463	324	301	297	183		35	13	48	20	15	0	38	9	57		181	13	111	0	25	40	39	61	0
130	7659	8466	8619	3576	1853	2020	2452	2054	2608	4300	7310	3196	5062	3727	4410	2452	961	685	547	555	331		0	45	13	5	33	0	36	0	0		0	106	0	0	69	45	13	15	24
135	9145	9107	9585	5150	3186	3201	3696	3261	3801	5602	8435	5179	6646	5093	5809	3857	1898	1327	1147	1101	531		0	11	28	19	0	58	31	16	22		12	31	0	0	29	0	23	80	0
140	9542	9602	9651	6386	4764	4943	5205	4510	5107	6648	8754	6658	7920	6205	7069	4954	3210	2420	1963	2020	987		30	25	27	34	0	26	0	72	62		62	52	0	64	111	0	12	74	0
145	10104	9907	9795	7386	6082	6103	6637	5865	6310	7647	9191	7591	8675	7442	7947	6027	4449	3735	2905	3075	1705		53	21	117	21	21	73	14	3	61		31	0	0	0	0	12	0	67	0
150	10040	10201	9858	8239	7292	7262	7554	6746	7176	8123	9954	8262	9211	8677	8738	6649	5352	4809	3898	4144	2614		0	7	74	12	0	18	11	23	20		0	0	187	0	66	0	37	16	44
155	10212	10088	9884	8716	8081	8019	8103	7685	7951	8521	9797	8646	9489	8711	9319	7191	6103	5793	4831	5059	3683		32	104	88	41	4	65	100	11	94		55	111	19	232	0	0	22	106	22
160	10386	10348	9909	8877	8497	8637	8371	8169	8187	8642	10020	8954	9954	9121	9192	7713	6630	6531	5702	5807	4635		41	118	142	77	31	58	135	73	175		264	10	0	79	44	17	11	71	0
165	10265	10276	10265	9235	8931	8801	8607	8263	8351	8829	9877	9573	9990	9437	9379	7781	7007	7023	6322	6366	5629		110	173	160	103	43	68	188	103	133		87	110	176	178	0	0	60	32	0
170	10256	10228	10050	9081	9110	8804	8797	8381	8453	8865	9937	9472	10126	9406	9288	7920	7240	7310	6811	6863	6338		193	227	159	79	52	74	224	145	157		85	0	0	118	0	0	56	45	0
175	10584	10386	10209	9425	9333	9135	8818	8517	8696	9174	10271	9785	10272	9414	9668	7879	7202	7538	6978	7104	6658		174	294	203	127	52	114	291	153	199		151	67	0	0	16	0	85	71	162
180	10678	10623	10158	9321	9257	9174	9000	8580	8874	8960	10542	9237	10346	9825	9572	7977	7555	7466	7035	7242	6965		268	296	275	125	83	130	347	191	299		0	177	0	0	0	71	0	9	0
185	10544	10499	10228	9368	9380	9375	8985	8857	8706	8914	10080	9871	10176	9510	9667	8065	7509	7528	7195	7347	7195		357	403	337	177	112	175	452	271	354		36	0	113	0	0	0	85	0	65
190	10416	10654	10498	9315	9504	9503	9117	8637	8843	9186	10046	9578	10287	9754	9584	7950	7518	7601	7236	7421	7214		364	521	398	166	188	173	519	299	470		0	23	0	11	64	0	0	0	0
195	10769	10486	10320	9418	9499	9556	9239	8944	8935	9059	10268	9993	10156	9646	9630	8112	7529	7724	7224	7528	7335		433	644	516	204	140	249	615	391	720		84	104	0	0	19	0	0	0	63
200	10328	10659	10574	9585	9630	9562	9297	8997	9060	9159	10306	9689	10428	9696	9662	8220	7595	7809	7324	7591	7381		532	910	685	256	200	233	747	481	1070		0	0	0	33	68	84	0	15	0
205	10692	10669	10420	9526	9634	9503	9341	8945	8858	9533	10149	9694	10535	9791	9763	8319	7693	7810	7437	7647	7422		753	1138	885	320	288	290	942	634	1640		149	0	126	0	61	0	52	0	0
210	10692	10544	10434	9478	9713	9593	9335	9129	8990	9303	10404	10291	10397	10139	9895	8245	7828	7633	7467	7712	7514		970	1463	1185	405	290	338	1291	866	2115		0	0	159	0	130	54	59	0	0
215	10620	10499	10299	9734	9629	9654	9334	9020	9020	9490	10281	9722	10721	9968	9812	8106	7666	7804	7551	7776	7458		1248	1817	1488	463	449	425	1812	1235	2764		91	0	0	145	49	100	0	0	73
220	10607	10825	10514	9752	9784	9593	9486	9103	9022	9350	10104	9768	10537	9935	10002	8290	7836	7815	7475	7758	7663		1619	2229	1925	655	574	519	2461	1573	3275		0	27	21	0	43	101	74	0	0
225	10687	10935	10385	9452	9802	9636	9409	9120	9168	9393	10436	9939	10551	9887	9831	8307	7926	8016	7519	7747	7653		2031	2679	2379	896	682	704	2994	2263	3893		0	111	0	0	13	64	0	24	0
230	10789	10988	10276	9546	9911	9643	9603	9252	9083	9536	10469	10069	10390	9507	9777	8313	7683	7782	7584	7674	7633		2489	2968	2743	1287	953	924	3368	2831	4320		68	69	0	99	120	44	50	16	0
235	10708	10760	10629	9665	9744	9656	9483	9224	9239	9420	10064	9952	10552	10072	9915	8356	7848	7922	7517	7728	7796		2979	3420	3065	1798	1171	1218	3995	3470	4654		110	77	0	92	0	54	30	0	144
240	10874	10862	10601	9785	9883	9889	9555	9191	9236	9301	10354	9972	10540	10422	10066	8356	8037	7860	7463	7740	7780		3417	3678	3487	2354	1554	1524	4492	3917	4976		11	18	0	0	0	0	135	56	0
245	10626	10697	10502	9688	9749	9675	9590	9235	9462	9071	10453	9806	10426	10045	9831	8366	7777	7855	7556	7797	7655		3853	3888	3889	2859	1939	1920	4809	4410	5124		31	89	89	26	2	122	30	15	0
250	10859	10855	10457	9679	9732	9672	9565	9449	9233	9458	10526	10152	10434	10057	9861	8398	7816	7918	7675	7745	7679		4055	4019	4045	3384	2346	2276	5022	4850	5585		140	0	97	130	40	0	0	95	0
255	11108	10863	10361	9892	9883	9893	9577	9244	9308	9505	10414	10004	10574	10075	10099	8459	7831	7886	7697	7641	7619		4340	4193	4365	3910	2775	2755	5249	5191	5560		39	0	0	190	0	0	0	0	36
260	10638	10849	10514	9775	9753	9784	9526	9330	9273	9215	10521	9735	10323	10254	10222	8292	7939	7833	7587	7889	7680		4494	4313	4552	4374	3209	3181	5521	5535	5671		148	9	0	40	0	6	0	56	0
265	10915	11089	10479	9863	9940	9983	9610	9342	9523	9587	10609	9787	10418	10044	10059	8330	7850	7926	7592	7965	7926		4631	4330	4876	4693	3633	3658	5557	5662	5856		205	19	0	147	108	96	0	43	6
270	10909	10867	10586	9892	9983	9940	9787	9268	9387	9293	10624	9910	10407	9737	10098	8368	7914	8076	7774	7924	7875		4808	4444	4921	4914	3997	3992	5540	5987	5883		103	0	0	0	0	21	1	40	29
275	10997	10895	10669	9742	10105	9763	9815	9531	9292	9092	10290	10158	10536	9762	9976	8326	7885	7866	7686	7798	7728		4963	4445	5075	5097	4325	4317	5641	6022	5920		42	0	0	87	106	24	81	0	20
280	11355	11028	10677	9848	9893	9823	9820	9522	9302	9281	10109	10102	10690	10032	10149	8351	7938	7776	7677	7830	7804		5101	4528	5100	5286	4553	4661	5663	6242	6128		150	44	0	7	40	0	9	54	0
285	10940	10737	10575	9937	9885	9965	9892	9656	9397	9556	10411	10046	10580	10168	10041	8595	7926	7975	7639	7759	7743		5218	4486	5168	5333	4775	4977	5798	6310	6073		213	8	63	67	0	0	17	53	0
290	10980	10882	10573	9880	10092	10063	9809	9581	9469	9414	10351	9837	10565	9972	9982	8337	7827	7930	7703	7761	7851		5118	4651	5404	5439	5020	5229	5750	6582	6096		166	11	3	117	88	0	30	23	0
295	11167	10932	10417	9871	10070	9985	9711	9632	9413	9576	10543	10284	10467	10250	9923	8282	7880	8018	7742	7873	7909		5324	4734	5325	5604	5157	5501	5830	6414	6051		246	93	0	56	146	73	0	17	43
300	10980	10739	10573	9950	9934	9833	9870	9573	9569	9446	10433	10436	10489	10166	10193	8548	7934	7916	7759	7933	7812		5393	4601	5371	5593	5343	5754	5820	6510	6328		95	92	21	189	111	0	13	20	0
305	11006	10906	10803	9812	10206	9784	9794	9625	9425	9383	10759	9967	10309	10085	10028	8355	7908	8097	7727	8011	7818		5345	4758	5375	5566	5443	5888	5746	6627	6264		226	109	145	0	29	147	18	91	0
310	11356	10973	10785	9728	10011	10039	9905	9573	9570	9454	10145	9934	10607	10044	10212	8397	7947	8172	7657	7928	7888		5377	4710	5597	5715	5564	5906	5888	6592	6229		0	27	0	0	0	0	48	38	53
315	11082	10840	10698	9795	10133	9894	10101	9558	9677	9507	10224	9958	10458	10135	10150	8490	8086	8109	7815	8013	7850		5405	4784	5542	5669	5701	6111	5743	6695	6109		0	59	0	0	0	73	0	95	145
320	11198	10882	10501	9769	10091	10057	10093	9680	9704	9354	10499	10033	10840	9871	9780	8389	7961	8127	7669	7999	8045		5442	4744	5668	5656	5728	6222	5820	6642	6113		0	85	0	71	0	0	99	87	0
325	11166	11062	10722	9862	9920	9838	9990	9688	9765	9221	10209	10397	10449	10081	10185	8539	7962	8105	7756	8032	7947		5415	4710	5650	5684	5738	6412	5803	6706	6189		57	0	5	128	34	209	9	0	0
330	11016	11013	10840	9887	10025	10305	10004	9649	9608	9281	10592	10138	10235	10496	10162	8529	8026	8252	7874	7961	7826		5449	4853	5571	5809	5897	6522	5706	6655	6258		96	62	192	0	38	143	55	77	0
335	10919	11266	10718	9948	10133	10010	10116	9723	9531	9856	10522	10192	10407	9943	10012	8494	8131	8006	7846	8082	7830		5393	4808	5711	5772	5845	6558	5884	6801	6169		118	38	0	103	32	56	0	59	111
340	11261	11122	10683	9726	10117	10164	10043	9728	9525	9266	10285	10211	10690	10255	10107	8564	8096	8162	7765	8108	7888		5431	4647	5570	5803	5921	6604	5783	6773	6293		149	16	0	131	168	31	60	70	0
345	10799	11155	10641	10108	10070	10108	10132	9664	9874	9475	10529	10312	10537	10158	10264	8688	8105	8048	8041	7957	7908		5418	4743	5675	5827	5969	6607	5842	6699	6154		69	97	0	0	181	19	51	139	0
350	11212	10941	10695	9934	10167	10317	10041	9795	9619	9637	10226	9863	10504	10097	10287	8783	8170	8248	7877	7903	8050		5473	4868	5650	5755	5960	6670	5862	6705	6312		325	100	0	27	22	0	27	169	0
355	11223	11040	10769	10138	10318	10211	9960	9843	9716	9553	10137	9982	10630	10040	9883	8618	8103	8019	7885	7996	7896		5364	4801	5708	5832	6057	6658	5896	6859	6231		314	56	52	0	115	170	5	73	77
360	11048	11272	10587	10060	10011	10101	10090	9892	9722	9314	10746	10434	10358	10143	10131	8661	8025	8302	7798	8081	7932		5491	4767	5786	5951	6077	6618	5802	6816	6260		70	82	0	0	0	71	78	170	24
365	11172	11091	10438	9904	10072	10338	9934	9761	9761	9407	10310	9988	10554	10196	10324	8444	8126	8074	7886	8221	7942		5553	4842	5727	5851	6025	6758	5804	6690	6312		208	44	86	0	61	7	95	104	9
370	10964	11087	10922	10142	10197	10292	10118	9702	9833	9579	10206	10342	10549	9930	10088	8665	8090	8249	7785	8098	7863		5642	4873	5887	5906	6060	6791	5930	6889	6266		255	74	0	102	125	0	6	241	75
375	11467	11135	10683	10149	10315	10286	9978	9745	9621	9660	10226	10253	10404	10263	9915	8498	8220	7993	7848	8200	7964		5490	4991	5794	5902	6105	6879	5926	6835	6334		336	72	0	77	15	33	114	194	0
380	11371	11415	10808	10032	10221	10117	10213	9869	9813	9773	10586	10193	10548	10104	10133	8538	8185	8016	8034	8152	8029		5550	4782	5815	6034	6048	6761	5915	6918	6217		527	204	49	40	0	62	67	213	113
385	11362	11089	10630	9958	10341	10318	10138	10048	9829	9694	10297	9914	10690	9972	10332	8525	8095	8147	7962	8153	7949		5647	4889	5798	5861	6142	6915	5859	6905	6354		431	170	50	34	62	80	46	236	70
390	11285	11139	10731	10194	10290	10413	10057	9734	9707	9506	10554	10371	10570	10094	10345	8602	8174	8049	7905	8034	8022		5476	4939	5864	5906	6155	6894	5921	6975	6236		677	101	147	156	0	149	20	306	63
395	11260	11032	10719	10096	10361	10283	10152	9878	10005	9522	10345	10237	10670	10140	10347	8507	8243	8185	8037	8219	8011		5519	4852	5902	5861	6228	6858	5899	6943	6343		847	278	60	0	76	183	27	357	115
400	11145	10811	10855	10194	10361	10305	10159	9883	9880	9676	10448	10307	10547	9881	10199	8621	8126	8111	8080	8158	7960		5514	4817	5907	6043	6159	6866	5902	6925	6353		595	199	249	0	63	321	35	327	58
405	11605	11166	10902	10023	10316	10500	9969	9730	9722	9696	10573	10328	10591	10279	10203	8654	8066	8138	8013	8061	8041		5558	4858	5831	5923	6225	6935	5920	7009	6456		630	209	357	0	115	183	129	466	0
410	11127	11101	10864	10039	10211	10358	10220	9969	9797	9535	10157	10101	10671	10080	10294	8646	8154	8176	7979	8095	8070		5602	4807	5886	5866	6129	6958	5771	6803	6275		929	443	525	143	58	345	114	443	397
415	11321	11180	10676	10255	10210	10392	10227	9930	9718	9442	10516	10159	10647	10345	10295	8671	8241	8216	7986	8160	8015		5585	4884	5925	5936	6250	6827	5895	6865	6373		735	502	276	252	124	372	171	515	215
420	11101	11251	10927	9889	10052	10486	10352	10074	9820	9561	10805	10052	10535	10372	10338	8646	8214	8060	7923	8104	8079		5580	4935	5938	5927	6246	6911	5918	7238	6378		1133	490	613	210	144	207	171	606	184
425	11493	11098	10806	10239	10485	10304	10092	9879	9797	9630	10340	10039	10627	10290	10378	8531	8033	8488	8084	8218	7869		5500	5001	5992	5998	6181	6851	5891	7223	6419		1109	409	484	0	0	346	268	651	560
430	11133	11196	10864	10250	10447	10348	10181	10031	9809	9757	10391	9854	10765	10173	10019	8762	8101	8301	7934	8139	8044		5684	4781	5959	5993	6242	7035	5846	7180	6240		1149	515	537	167	18	378	254	744	423
435	11609	11190	10630	10214	10458	10495	10229	9894	9956	9882	10589	10260	10592	10171	10111	8553	8250	8270	7943	8040	7882		5530	5038	6029	5949	6248	7034	5971	7090	6286		1227	668	748	62	122	571	335	840	335
440	11352	11208	11017	10400	10364	10348	10406	9874	9737	9300	10777	10297	10745	10311	10267	8601	8062	8339	8193	8179	8039		5638	4959	6134	6023	6289	6909	5943	6986	6459		1286	660	638	0	196	589	222	867	476
445	11146	11237	11151	10268	10222	10460	10218	10047	9763	9511	10319	10540	10973	10134	10330	8689	8082	8200	7877	8156	7989		5580	5029	5929	5969	6292	7064	5884	7195	6392		1226	708	768	188	214	494	290	926	489
450	11390	11004	10749	10287	10297	10649	10244	9982	9800	9588	10529	10402	10696	10176	10263	8593	8123	8196	8015	8197	8063		5582	4818	6045	5971	6353	7057	5905	7030	6296		1580	827	891	122	188	656	408	917	516
455	11219	11139	10723	10267	10338	10347	10141	10019	9818	9526	10560	10364	10619	9946	10169	8438	8230	8294	8092	8274	7839		5572	4878	5880	5983	6284	7193	6031	7108	6401		1342	802	834	85	197	743	424	1175	454
460	11082	11244	10998	10243	10181	10374	10118	9851	9801	9824	10234	10384	10764	10368	10109	8718	8194	8319	8017	8163	8011		5642	4996	6003	6100	6336	7120	5927	7141	6331		1575	777	1092	168	285	783	499	1114	634
465	11324	11287	10695	10196	10286	10191	10406	10115	9794	9891	10901	10465	10557	10396	10413	8768	8232	8327	7986	8350	7990		5645	4969	6076	5966	6303	7068	5910	7129	6381		1521	849	1121	185	178	946	569	1314	514
470	11082	11094	10836	10188	10388	10377	10306	9979	9950	9649	10312	10209	10458	10321	10304	8709	8244	8292	8061	8260	8029		5638	4990	6015	6019	6388	7117	5907	7097	6317		1790	951	1228	166	208	1132	602	1340	470
475	11287	11255	11050	10078	10508	10453	10528	10197	9862	9730	10128	10161	10819	10282	10044	8587	8438	8179	7977	8327	8019		5722	4892	6167	6073	6244	7043	5888	7368	6325		1891	1009	1241	230	283	1058	666	1401	758
480	11357	11140	11007	10277	10370	10429	10399	10165	9839	9598	10447	10469	10801	10491	10337	8728	8347	8286	8118	8262	8046		5739	4908	6086	6080	6424	7087	5842	7131	6358		1899	1120	1550	285	225	994	638	1455	747
485	11464	11156	10829	10226	10386	10525	10344	9927	9915	9452	10558	9931	10706	10287	10453	8779	8217	8349	8079	8233	8011		5673	4957	5986	6021	6255	7114	5869	7421	6454		1677	1180	1413	491	353	1188	701	1535	904
490	11237	11147	10692	10099	10402	10481	10462	10146	9864	9896	10507	10201	10743	10187	10314	8904	8249	8176	8128	8251	7965		5660	4936	6122	5969	6342	7013	5917	7212	6407		1913	1126	1599	306	347	1190	851	1654	897
495	11464	11255	10699	10193	10502	10255	10497	10046	9911	9714	10806	10561	10833	10344	10455	8758	8507	8375	8125	8252	8092		5654	5054	6015	6046	6350	7177	5874	7047	6407		1728	1230	1661	265	484	1355	849	1774	1050
500	11266	11202	10863	10205	10450	10247	10426	10067	10038	9935	10506	10370	10776	9826	10424	8849	8220	8412	7985	8475	8046		5514	4976	6093	6115	6191	7048	5855	7229	6543		2132	1405	1977	442	510	1448	954	1662	1082
505	11555	11307	10778	10368	10412	10547	10230	10043	9922	9794	10254	10509	10621	10354	10437	8731	8239	8230	8109	8255	8149		5621	4913	6041	6188	6488	7061	5997	7078	6377		2135	1375	1808	485	587	1520	1040	1814	1190
510	11332	11156	11093	10150	10558	10485	10343	9993	10141	9861	10812	10498	10761	10363	10514	8961	8246	8177	7992	8271	8096		5737	4990	6134	6028	6368	7141	5947	7186	6354		2316	1571	2170	619	542	1573	1127	1991	1107
515	11200	11197	11207	10147	10578	10601	10489	9939	9947	9842	10186	10144	10599	10385	10485	8803	8150	8409	8052	8474	8096		5614	5008	6078	6109	6337	7082	5857	7233	6296		2310	1606	2092	682	649	1746	1182	1947	1142
520	11583	11107	10787	10264	10516	10480	10273	10148	9984	9491	10614	10464	10789	10452	10429	8746	8422	8292	8074	8296	8136		5620	5135	6071	6083	6472	7179	5973	7219	6513		2398	1663	2104	602	618	1734	1182	2055	1416
525	11224	11279	10911	10281	10301	10698	10259	10143	9897	9782	10579	10634	10772	10422	10383	8711	8259	8406	8010	8246	8151		5767	5043	6203	6022	6325	7274	5970	7149	6299		2306	1694	2086	630	814	1962	1276	2085	1542
530	11205	11366	10862	10060	10584	10442	10617	10105	10090	9598	10916	10450	10702	10459	10346	8661	8359	8434	8075	8332	8013		5706	4989	6125	6068	6402	7268	5869	7316	6466		2197	1775	2220	497	687	1879	1295	2155	1390
535	11447	11340	10998	10154	10616	10529	10243	10029	9935	9773	10483	10433	10951	10561	10381	8795	8207	8411	8093	8104	8176		5729	5008	6116	6164	6394	7150	5999	7257	6527		2552	1829	2536	687	916	2031	1367	2256	1826
540	11490	11062	10951	10276	10356	10379	10419	10147	9970	9814	10876	10593	10923	10499	10439	8708	8285	8365	7958	8139	8010		5678	4988	6194	6147	6345	7202	6038	7193	6537		2472	1784	2674	788	903	2073	1372	2336	1746
545	11484	11068	10920	10282	10544	10563	10409	10017	10113	9767	10722	10196	10989	10125	10200	8690	8353	8412	8133	8318	7979		5681	4980	6200	6120	6386	7218	5979	7325	6349		2531	1942	2646	627	1013	2046	1516	2335	1810
550	11371	11199	10848	10260	10328	10333	10450	10158	10140	9920	10738	10493	10701	10276	10334	8838	8308	8324	8029	8194	8065		5624	5020	6135	6043	6506	7356	5901	7232	6352		2465	1983	2610	995	1035	2097	1526	2399	1699
555	11627	11326	10714	10400	10619	10635	10243	10214	10075	9873	10625	10400	10700	10462	10413	8829	8400	8395	8246	8286	7969		5767	4937	6096	6145	6466	7339	5935	7411	6363		2319	1980	2738	922	1017	2214	1732	2363	1800
560	11413	11381	10924	10321	10592	10608	10372	10421	10105	10055	10363	10171	10589	10403	10742	8634	8158	8435	7974	8314	8248		5695	5068	6126	6192	6541	7190	5943	7262	6516		2613	1986	2856	990	1068	2259	1642	2528	1745
565	11520	11168	10944	10320	10509	10585	10309	10154	10346	9933	10368	10162	10812	10422	10497	8755	8332	8482	8128	8295	8246		5649	4959	6140	5975	6483	7296	5855	7362	6495		2664	2283	2735	1119	1320	2458	1793	2464	2055
570	11386	11276	10748	10134	10367	10247	10446	10316	10164	10016	10783	10420	10894	10592	10448	8768	8315	8220	8112	8473	8040		5599	4912	6258	6106	6370	7321	5920	7251	6513		2449	2327	3184	1045	1278	2555	1725	2452	1983
575	11172	11503	10885	10265	10446	10607	10360	10171	10115	10068	10900	10151	10562	10522	10410	8823	8292	8380	8185	8298	8227		5785	5007	6160	6098	6487	7285	5953	7440	6317		2739	2453	3179	1153	1457	2574	1774	2539	1896
580	11695	11442	11010	10528	10420	10649	10592	10243	10227	10089	10675	10317	10647	10409	10555	8754	8468	8467	8035	8353	8165		5756	5012	6161	6069	6440	7241	5986	7358	6483		2559	2357	2901	1159	1463	2591	1876	2569	2068
585	11388	11284	10893	10481	10437	10575	10347	10342	10044	10090	10729	10471	10984	10587	10446	8905	8479	8287	8084	8323	8169		5719	5037	6126	6169	6559	7301	5868	7329	6482		2433	2382	3125	1176	1530	2590	1862	2610	1931
590	11335	11317	11032	10582	10715	10636	10517	10329	10205	9910	10426	10565	10741	10218	10691	8672	8243	8353	7997	8361	8372		5816	4992	6165	6144	6346	7299	5969	7508	6477		2547	2440	3188	1463	1585	2667	1982	2684	2234
595	11557	11256	11237	10415	10680	10692	10332	10164	10213	10013	10398	10291	10906	10355	10669	8759	8458	8291	8214	8445	8253		5789	4910	6176	6092	6320	7307	6087	7268	6523		2727	2452	3154	1341	1611	2650	1913	2610	2156
600	11679	11419	11061	10421	10534	10707	10574	10203	10362	10009	10714	10509	10968	10391	10748	8890	8325	8468	8186	8135	8242		5781	4982	6251	5999	6407	7324	6011	7209	6588		2496	2461	3095	1597	1634	2573	1964	2682	2191
605	11509	11322	10947	10358	10696	10759	10644	10127	10172	9964	10659	10417	10677	10402	10441	8749	8424	8498	8108	8399	8172		5784	5083	6164	6206	6425	7456	5889	7353	6472		2446	2633	3328	1648	1776	2604	2035	2869	2083
610	11423	11258	10985	10441	10675	10482	10454	10191	10137	10142	10849	10474	10930	10349	10657	8834	8414	8228	8177	8222	8125		5811	5016	6152	6145	6517	7305	6010	7315	6453		2796	2578	3090	1659	1938	2567	2076	2690	2117
615	11710	11245	10952	10498	10812	10839	10528	10341	10231	10263	10486	10411	10921	10372	10495	8738	8534	8337	8106	8431	8244		5665	5068	6268	6027	6484	7065	5958	7336	6460		2523	2648	3381	1736	1954	2601	2038	2674	2303
620	11698	11320	11101	10514	10722	10784	10723	10262	10136	9908	10578	10495	10900	10488	10682	8815	8265	8248	8241	8363	8220		5839	5045	6116	6043	6585	7340	5923	7319	6562		2817	2790	3459	1760	1897	2682	2070	2728	2361
625	11425	11455	11166	10529	10439	10746	10530	10164	10029	10091	10839	10233	10714	10465	10400	8885	8313	8405	8389	8268	8181		5660	4976	6269	6184	6433	7319	5979	7296	6549		2664	2760	3250	1677	1952	2570	2083	2737	2279
630	11492	11602	10862	10405	10660	10981	10428	10258	10142	10199	10496	10317	10744	10705	10392	8748	8353	8353	8298	8261	8296		5775	4944	6182	6121	6284	7183	6102	7365	6535		2692	2603	3071	1949	2033	2762	2238	2806	2354
635	11563	11619	11000	10478	10509	10666	10585	10296	10160	10042	10676	10609	10759	10413	10455	8889	8382	8298	8171	8271	8305		5787	5037	6336	6134	6521	7298	6080	7433	6489		2541	2817	3360	1825	2071	2559	2118	2667	2261
640	11749	11365	11059	10445	10724	10710	10444	10256	10095	10253	10514	10332	11139	10399	10665	8810	8299	8375	8169	8211	8216		5803	4925	6208	6165	6358	7357	5985	7418	6484		2453	2811	3264	2070	2022	2733	2044	2832	2335
645	11487	11539	11041	10566	10527	10465	10751	10353	10074	10271	10899	10438	10828	10376	10653	8913	8386	8254	8253	8497	8421		5888	5005	6307	6227	6531	7396	5986	7319	6598		2465	2853	3500	1986	2231	2761	2170	2736	2223
650	11535	11594	10959	10501	10666	10778	10378	10188	10088	10366	10622	10414	10770	10420	10454	8879	8483	8450	8146	8190	8148		5625	5057	6263	6311	6613	7291	6041	7286	6479		2721	2843	3262	1906	2206	2633	2073	2841	2174
655	11541	11196	10933	10604	10882	10884	10745	10117	10150	10023	10534	10432	10949	10633	10585	8742	8174	8277	8074	8442	8083		5794	4973	6179	6022	6475	7353	6043	7448	6651		2609	2953	3354	2194	2156	2648	2157	2766	2494
660	11386	11334	10987	10325	10612	10851	10648	10195	10349	10345	11090	10641	10925	10398	10291	8763	8551	8505	8286	8279	8130		5837	5103	6276	6112	6496	7341	5925	7354	6518		2719	2932	3491	2121	2169	2753	2044	2634	2250
665	11501	11780	11100	10386	10592	10996	10566	10264	10170	10154	10527	10436	10717	10545	10594	8828	8278	8237	8097	8316	8094		5797	5092	6313	6251	6504	7219	6005	7366	6600		2576	2905	3283	2268	2165	2525	2083	2761	2456
670	11637	11730	11133	10543	10636	10792	10644	10102	10314	10078	11057	10390	10959	10626	10660	8842	8422	8250	8080	8330	8137		5766	5169	6198	6132	6490	7393	6022	7357	6527		2628	2949	3267	2165	2211	2594	2132	2836	2293
675	11542	11446	10922	10494	10748	10459	10716	10340	10138	10260	10924	10519	10928	10594	10629	8841	8364	8247	8107	8203	8148		5814	5054	6271	6108	6370	7256	6123	7397	6430		2584	2703	3206	2113	2383	2676	2142	2770	2269
680	11678	11339	10977	10428	10604	10757	10730	10320	10374	10078	10856	10582	10986	10209	10740	8798	8270	8389	8062	8473	8172		5741	5114	6336	6084	6471	7319	6003	7258	6501		2539	2978	3180	2312	2336	2660	2146	2746	2297
685	11456	11415	11109	10548	10657	10773	10818	10356	10328	10089	10706	10034	10878	10641	10482	8829	8345	8531	8025	8468	8089		5725	5123	6350	6186	6596	7326	6052	7287	6550		2353	2818	3442	2503	2108	2570	2078	2727	2327
690	11506	11174	10986	10432	10830	10854	10831	10270	10205	10174	10763	10694	10744	10529	10731	8876	8408	8287	8050	8380	8214		5770	5071	6232	6167	6431	7257	5996	7496	6556		2423	2935	3336	2246	2191	2568	2041	2752	2222
695	11766	11420	11033	10487	10700	10775	10567	10231	10472	10266	10530	10671	11028	10509	10625	8880	8517	8468	8230	8282	8181		5770	5055	6300	6243	6493	7392	5965	7450	6473		2629	3000	3257	2377	2295	2633	2108	2744	2385
700	11550	11476	11124	10450	10602	10726	10818	10315	10291	10098	10376	10754	10951	10762	10720	8959	8408	8435	8186	8229	8227		5652	5019	6220	6194	6464	7200	5958	7375	6599		2679	2968	3367	2270	2367	2640	2230	2797	2298
705	11663	11620	10906	10445	10869	10879	10679	10324	10338	10213	10957	10585	11079	10975	10574	8868	8439	8533	8245	8324	8341		5819	5063	6297	6231	6464	7426	6018	7393	6494		2656	2931	3225	2546	2263	2660	2052	2687	2419
710	11286	11520	11148	10604	10791	10760	10892	10205	10188	10180	10600	10470	10864	10425	10515	9071	8397	8458	8271	8313	8322		5671	5045	6333	6185	6432	7294	6159	7410	6544		2591	2882	3253	2274	2277	2557	2179	2727	2116
715	11596	11397	11224	10511	10659	10898	10666	10370	10156	10386	10623	10198	11112	10551	10384	8820	8366	8385	8307	8428	8379		5762	5094	6335	6093	6429	7304	6020	7364	6556		2569	2824	3366	2430	2431	2596	2137	2618	2336
720	11549	11452	11205	10487	10754	10964	11006	10275	10196	10131	10784	10414	10935	10686	10469	8847	8425	8536	8189	8295	8334		5777	4988	6302	6181	6409	7275	5940	7351	6561		2612	3054	3404	2487	2412	2450	2139	2688	2421
725	11668	11705	11022	10588	10739	10889	10631	10415	10400	10122	10622	10493	11094	10468	10541	8733	8432	8454	8191	8408	8362		5759	5114	6312	6254	6546	7271	6131	7477	6610		2715	2882	3279	2516	2327	2494	2164	2741	2326
730	11504	11530	11334	10601	10662	11022	10726	10322	10367	10204	10617	10353	11025	10166	10657	8985	8344	8340	8210	8261	8337		5758	5081	6361	6210	6495	7416	5991	7422	6472		2460	2896	3486	2566	2310	2551	2081	2654	2210
735	11558	11557	10956	10649	10719	10908	10784	10590	10287	10238	10891	10379	11032	10479	10734	8869	8331	8381	8234	8538	8427		5784	5096	6233	6322	6418	7331	6061	7448	6575		2554	3053	3271	2723	2392	2675	2058	2761	2035
740	11378	11562	11361	10463	10881	10898	10793	10471	10279	10328	10996	10583	10885	10634	10702	8888	8506	8641	8200	8398	8330		5973	5147	6282	6149	6510	7422	5925	7295	6490		2583	2821	3333	2700	2379	2751	2107	2842	2265
745	11672	11478	11071	10602	10727	11062	10835	10492	10308	10301	10997	10494	11088	10568	11055	8952	8388	8463	8130	8437	8237		5814	5041	6315	6205	6375	7320	6004	7579	6423		2575	2886	3415	2343	2490	2662	2078	2747	2170
750	11527	11441	10884	10549	10946	11155	10924	10422	10155	10123	10867	10549	11109	10752	10868	8975	8526	8412	8206	8517	8293		5726	5143	6254	6315	6484	7314	5969	7350	6407		2748	2921	3383	2483	2395	2632	2088	2730	2324
755	11488	11468	11010	10475	10782	11078	10821	10294	10252	10175	10805	10672	10821	10831	10725	9009	8401	8511	8285	8388	8368		5800	5103	6324	6221	6486	7309	5984	7430	6504		2703	2925	3360	2395	2276	2614	2080	2790	2317
760	11815	11625	11158	10630	10742	10692	11014	10564	10426	10443	10960	10399	11163	10539	10616	8918	8478	8335	8265	8453	8286		5829	5156	6327	6125	6462	7473	6039	7450	6521		2620	2925	3432	2346	2448	2634	2057	2699	2272
765	11665	11490	10923	10512	10951	11027	10816	10391	10282	10339	10837	10690	10969	10711	10930	9009	8483	8691	8215	8369	8335		5898	5097	6282	6160	6271	7252	5960	7385	6498		2535	2892	3222	2579	2333	2728	2167	2747	1987
770	11491	11334	11146	10572	10684	10834	10858	10407	10221	10286	10899	10608	10812	10475	10455	8961	8447	8478	8218	8305	8478		5707	5024	6334	6182	6356	7189	6033	7462	6723		2634	3083	3377	2432	2256	2574	2124	2669	2325
775	11969	11525	11210	10486	10752	11059	11102	10497	10285	10274	10575	10480	11021	10748	10747	9031	8485	8607	8180	8288	8329		5730	4999	6320	6195	6411	7319	5979	7368	6571		2353	2862	3316	2683	2385	2553	2116	2660	2316
780	11653	11677	11303	10632	10817	10828	10880	10530	10497	10317	10457	10609	10910	10380	10801	9006	8418	8468	8083	8350	8320		5769	5056	6313	6081	6433	7337	5978	7392	6432		2721	2892	3392	2497	2267	2550	2037	2650	2156
785	11471	11242	11143	10477	10823	10953	10817	10558	10259	10081	10552	10430	10942	10764	10690	8989	8443	8361	8218	8397	8390		5706	5154	6276	6344	6402	7223	5988	7459	6433		2626	2886	3282	2615	2432	2456	2123	2813	2029
790	11674	11378	11042	10583	10936	10834	10808	10478	10369	10150	10584	10835	10938	10892	10759	9203	8495	8519	8285	8298	8555		5829	4990	6333	6046	6448	7289	5922	7508	6531		2610	2928	3345	2561	2432	2639	2170	2760	2074
795	11595	11468	11341	10783	10911	11009	10864	10503	10478	10357	10860	10267	10978	10951	10791	9019	8484	8390	8187	8415	8467		5766	5111	6214	6164	6504	7300	5898	7517	6524		2578	2853	3383	2380	2329	2591	2075	2587	2308
800	11630	11565	11120	10671	10768	10942	10889	10295	10339	10142	10434	10672	10874	10555	10752	9074	8486	8411	8299	8439	8406		5883	5033	6330	6227	6451	7401	5964	7445	6520		2576	2901	3200	2594	2357	2604	2095	2718	2228
805	11799	11538	11336	10772	10669	11075	10774	10479	10414	10129	10656	10326	10946	10643	10612	9128	8502	8625	8203	8252	8408		5815	5102	6317	6150	6440	7409	5958	7585	6524		2326	2853	3313	2590	2274	2598	2132	2784	2298
810	11713	11305	11046	10754	10817	11201	10883	10500	10459	10355	10546	10284	10858	10515	10796	8963	8659	8625	8285	8365	8237		5770	5159	6350	6318	6371	7478	5930	7373	6482		2725	2770	3255	2481	2481	2509	2088	2722	2032
815	11531	11292	10914	10525	10868	10883	11023	10482	10164	10044	10591	10406	11236	10342	10479	8978	8532	8531	8280	8424	8403		5749	5023	6285	6253	6599	7296	5987	7438	6386		2465	2911	3216	2599	2301	2668	2128	2746	2385
820	11860	11753	11187	10614	10823	10967	10700	10428	10330	10316	10712	10362	10741	10737	10658	8988	8511	8600	8282	8428	8488		5819	5125	6407	6243	6659	7287	6033	7407	6723		2599	2847	3341	2679	2258	2816	2184	2778	2227
825	11778	11260	11039	10645	10905	11070	10745	10695	10526	10589	10890	10402	11039	10571	10506	9058	8627	8478	8291	8274	8337		5788	5070	6273	6259	6627	7263	5870	7528	6543		2461	2793	3196	2476	2341	2524	2157	2785	2127
830	11594	11374	11083	10660	10603	10875	10988	10380	10377	10336	11164	10352	11170	10717	10926	9078	8537	8461	8484	8356	8391		5984	5112	6310	6242	6606	7351	6047	7458	6488		2684	2893	3304	2346	2365	2636	2165	2813	2302
835	11488	11393	11159	10683	10844	10998	10966	10465	10514	10290	10951	10503	10940	10599	10834	9176	8454	8469	8367	8148	8362		5824	5004	6300	6109	6534	7434	5994	7605	6466		2574	2850	3307	2726	2254	2601	2108	2757	2250
840	11518	11451	11172	10661	10950	10940	10858	10530	10356	10630	10885	10572	10933	10803	10662	9064	8518	8558	8193	8473	8449		5768	5067	6304	6230	6501	7395	6083	7439	6523		2577	2892	3412	2448	2329	2601	2087	2803	2116
845	11916	11666	11313	10682	10825	11156	11003	10446	10495	10327	11047	10436	11046	11125	10806	9222	8508	8410	8325	8480	8472		5837	5025	6299	6211	6640	7370	6003	7329	6453		2562	2887	3479	2366	2263	2571	2053	2742	2123
850	11543	11604	11098	10816	10919	11195	10740	10621	10457	10059	10574	10703	11217	10692	10604	9059	8598	8575	8444	8277	8249		5984	5067	6316	6227	6536	7364	6024	7612	6405		2395	2965	3278	2534	2362	2499	2145	2808	2109
855	11710	11656	10923	10673	10913	10919	11072	10255	10523	10397	10819	10561	11045	10693	10801	9216	8594	8540	8289	8364	8412		5858	5046	6373	6218	6514	7362	6006	7477	6562		2597	2782	3249	2533	2284	2635	2112	2715	1991
860	11541	11541	11145	10532	10829	11088	10874	10528	10408	10585	10625	10602	11272	10480	10775	9201	8551	8437	8253	8309	8511		5871	5122	6326	6190	6478	7241	5982	7480	6604		2464	3010	3133	2566	2289	2647	2022	2785	2279
865	11797	11452	11203	10651	10867	11024	11052	10437	10493	10277	10875	10470	11311	10730	10742	9071	8523	8542	8252	8406	8417		5849	5004	6381	6200	6573	7423	6053	7497	6528		2573	2838	3359	2736	2282	2753	2044	2867	2306
870	11450	11496	11176	10765	10795	11142	10988	10530	10523	10240	11068	10707	11074	10987	10731	8997	8526	8611	8226	8374	8394		5817	5068	6352	6107	6505	7418	5972	7470	6558		2528	2830	3571	2526	2157	2606	2205	2818	2160
875	11552	11500	10990	10881	10912	11062	11009	10533	10453	10313	10802	10341	11222	10795	10773	9084	8408	8417	8265	8451	8495		5769	5187	6280	6166	6537	7494	6002	7589	6523		2560	2925	3283	2548	2276	2690	2177	2796	2107
880	11702	11199	11152	10758	10761	11087	10837	10677	10406	10671	10871	10315	11081	10984	10855	9153	8561	8325	8162	8263	8365		5822	5032	6331	6173	6662	7407	5979	7349	6527		2440	2897	3433	2428	2264	2530	2230	2760	2280
885	11430	11529	11173	10715	10830	10822	11221	10461	10466	10459	11078	10922	11122	10920	10827	9099	8522	8653	8408	8407	8387		5759	5106	6420	6212	6462	7443	5979	7567	6455		2633	2881	3366	2560	2376	2716	2114	2733	2195
890	11388	11482	11182	10824	11011	11092	11141	10611	10559	10296	10524	10511	11258	10825	10943	9103	8563	8543	8282	8455	8361		5672	5101	6352	6251	6478	7372	5967	7526	6465		2602	2771	3303	2387	2156	2667	2043	2815	2274
895	11681	11483	11146	10672	11008	10971	10965	10477	10611	10339	10835	10920	11161	10701	10788	9295	8593	8638	8415	8433	8584		5782	5076	6288	6293	6676	7450	6107	7419	6536		2574	2776	3452	2573	2248	2538	2171	2799	2286
900	11518	11305	11157	10737	11097	11047	11118	10566	10321	10061	10966	10879	11040	10977	11177	9117	8512	8479	8294	8522	8338		5834	4968	6348	6172	6529	7494	6065	7491	6509		2385	2849	3376	2361	2349	2707	2087	2794	2169

## Sheet: PB_A
Time	Insulin_PB_A	Insulin_PB_A	Insulin_PB_A	Insulin_PB_A	Insulin_PB_A	Insulin_PB_A	Insulin_PB_A	Insulin_PB_A	Insulin_PB_A	Insulin_PB_A	Insulin_PB_A	Insulin_PB_A	Insulin_PB_A	Insulin_PB_A	Insulin_PB_A	Insulin_PB_A	Insulin_PB_A	Insulin_PB_A		Insulin_PB_A_EGCG	Insulin_PB_A_EGCG	Insulin_PB_A_EGCG	Insulin_PB_A_EGCG	Insulin_PB_A_EGCG	Insulin_PB_A_EGCG	Insulin_PB_A_EGCG	Insulin_PB_A_EGCG	Insulin_PB_A_EGCG		Insulin_PB_A_EGCGox	Insulin_PB_A_EGCGox	Insulin_PB_A_EGCGox	Insulin_PB_A_EGCGox	Insulin_PB_A_EGCGox	Insulin_PB_A_EGCGox	Insulin_PB_A_EGCGox	Insulin_PB_A_EGCGox	Insulin_PB_A_EGCGox
1	27	0	17	0	1	12	0	0	31	0	0	23	0	3	8	18	8	0		30	34	23	67	20	52	0	5	55		10	42	31	24	27	24	58	0	4
3	16	19	0	27	0	0	0	0	45	0	0	71	18	0	0	17	10	14		6	0	0	0	0	26	0	0	27		66	3	0	4	37	55	17	38	60
5	0	29	0	0	53	27	0	0	0	0	7	0	0	51	0	0	32	9		32	8	0	12	33	0	20	0	15		0	33	72	0	31	0	70	14	5
7	6	5	33	0	0	21	7	0	0	0	34	61	1	56	8	68	27	18		13	7	7	62	2	24	55	6	27		8	5	0	7	13	23	8	27	0
9	0	0	11	45	4	16	19	33	0	0	2	6	33	54	0	28	18	10		0	24	27	0	0	0	17	20	19		45	0	2	17	15	0	2	0	0
11	21	0	30	18	0	11	67	0	0	0	22	12	0	11	0	12	0	15		65	29	0	13	1	23	48	22	0		30	11	27	10	21	0	37	0	31
13	13	50	5	0	0	80	0	31	7	0	0	0	63	6	63	47	19	0		0	11	4	32	0	14	0	31	15		38	23	0	27	0	19	0	30	10
15	0	0	22	12	0	0	34	0	5	33	0	0	0	0	0	0	21	20		0	11	59	11	0	0	0	8	19		0	27	0	45	0	0	8	37	2
17	7	0	0	0	0	0	0	35	28	0	0	23	10	8	0	0	0	0		0	0	3	25	57	26	12	0	27		19	39	16	27	72	32	0	4	14
19	27	0	48	33	22	23	0	22	0	8	0	3	39	0	3	20	0	18		1	0	7	47	0	6	66	51	65		74	0	65	0	0	1	67	25	0
21	23	12	0	4	40	0	2	28	4	91	28	6	0	0	18	0	16	28		35	7	4	21	27	12	53	4	0		58	18	37	50	5	0	13	4	0
23	34	0	22	41	22	39	12	0	96	5	34	45	7	0	0	0	60	42		51	27	0	0	4	3	35	82	35		0	74	31	1	37	10	60	0	19
25	59	64	16	1	67	14	45	0	2	0	30	12	38	46	0	0	23	5		26	17	24	0	17	32	22	36	0		39	5	14	0	54	19	22	0	19
27	14	24	11	0	43	1	52	22	0	50	29	17	15	0	28	0	0	3		29	16	24	36	0	19	0	0	5		40	19	30	0	51	18	10	70	14
29	4	5	5	46	0	22	0	17	23	0	0	0	70	21	13	19	30	0		0	17	9	2	0	0	0	3	0		61	0	22	0	0	30	31	10	34
31	49	0	21	0	0	13	4	3	0	8	2	15	7	0	0	0	0	3		0	17	0	3	7	32	26	19	0		0	0	0	30	47	19	52	59	28
33	0	11	14	68	3	47	0	3	51	0	0	0	69	24	0	46	35	0		16	0	0	65	30	0	28	48	27		5	0	0	24	19	1	40	40	5
35	148	30	0	0	1	0	28	113	114	24	28	9	51	30	0	0	0	67		16	0	41	15	65	0	13	0	1		17	70	28	0	39	27	0	34	33
37	277	148	20	27	35	20	16	252	293	0	53	0	0	10	5	36	81	156		0	16	0	32	0	0	42	0	6		28	21	26	4	28	0	20	43	17
39	588	285	24	88	99	0	141	443	480	75	93	0	33	60	5	43	99	314		28	13	14	5	28	29	69	37	41		44	31	0	0	17	56	0	6	11
41	562	514	124	270	261	68	271	746	1694	104	175	3	39	72	68	178	307	519		0	69	44	22	98	44	67	38	162		51	6	34	29	0	0	12	2	16
43	2460	546	344	595	546	147	616	1796	1752	190	327	53	127	280	176	257	411	618		68	185	0	89	112	27	242	15	267		10	39	1	0	4	0	0	0	0
45	3353	2528	654	765	545	342	2081	2266	2530	322	494	119	280	421	387	373	603	2468		133	269	119	212	296	211	464	102	530		12	57	60	0	0	0	0	0	50
47	3861	3497	1269	3297	764	558	3429	2988	3402	459	593	322	435	644	524	512	797	2717		353	530	295	507	625	308	690	211	915		27	115	76	50	0	26	36	0	54
49	4828	4514	3466	4742	3138	1502	4634	3960	4291	445	577	468	457	800	638	677	1340	3192		497	526	432	737	762	623	1231	542	2316		28	351	52	49	47	12	15	109	34
51	5694	5558	4897	5597	4219	2123	5841	4730	5130	876	1241	580	658	2627	979	923	1936	3904		1698	1753	1049	1503	1552	772	3352	1091	2705		55	726	316	24	0	26	0	170	62
53	6228	6283	5917	6259	5055	3086	6859	5252	5677	1290	2036	1650	1759	2991	1313	2360	2444	4434		1797	2569	1595	2942	2945	3529	4343	2195	3644		139	1746	562	49	24	153	46	367	205
55	6574	7019	6674	7045	5881	3900	7447	5467	5952	1697	2572	2342	2279	3426	3024	2907	2867	5089		2343	3458	2379	4470	4055	3874	5345	3173	4439		228	2694	1231	150	17	368	97	1297	444
57	6906	7341	7535	7578	6641	4815	7739	5769	6414	2171	3109	3026	2780	3658	3470	3517	3225	5502		3098	4473	3191	5466	5048	4868	6283	4148	4957		485	3655	2417	342	9	607	326	2326	1833
59	6927	7631	7781	7718	6937	5522	8064	5833	6504	2645	3592	3718	3284	4062	4035	4054	3632	5787		3918	5373	4138	6408	5858	5715	6717	5147	5416		939	4347	3448	541	24	1168	555	3628	2900
61	6873	7696	8204	7863	7160	6001	8124	5973	6572	3044	3999	4545	3788	4592	4602	4485	4045	6006		4562	6008	4836	6994	6171	6665	6957	5665	5832		1864	4732	4029	1598	360	1986	1788	4315	4173
63	6958	7714	8401	8079	7381	6291	8108	6072	6592	3511	4518	5134	4248	4942	5039	4765	4177	6114		4939	6111	5420	7304	6438	7211	7170	5988	6107		2655	4892	4433	2607	559	2894	3178	4778	4917
65	6932	7871	8535	8100	7491	6637	8146	6035	6565	3743	4819	5501	4560	5254	5314	5170	4382	6209		5342	6341	5693	7528	6580	7415	7207	6172	6109		3435	5119	4608	3504	1688	3664	4273	4913	5239
67	6961	7901	8606	8106	7452	6732	8314	6033	6609	4037	4890	5738	4849	5559	5760	5486	4523	6313		5613	6531	5787	7611	6638	7802	7248	6358	6160		3953	5050	4808	4125	2719	4182	4759	5079	5176
69	6951	7936	8519	8175	7431	6809	8245	5980	6838	4277	4933	5880	4997	5730	5815	5688	4767	6472		5689	6360	5961	7697	6604	7947	7324	6461	6238		4191	5307	4865	4540	3815	4515	5128	5137	5417
71	6925	7914	8803	8404	7528	6825	8259	5930	6796	4379	5162	6093	5110	5912	5915	5797	4817	6373		5778	6591	5868	7853	6739	7946	7430	6636	6208		4488	5082	4576	4820	4584	4478	5134	4478	5016
73	6974	7913	8597	8240	7497	6901	8295	5964	6751	4489	5333	6094	5288	6011	6213	5738	4851	6507		5908	6568	5803	7662	6729	7870	7246	6597	5853		4423	4907	4477	4900	4763	4677	5078	4291	4954
75	6936	8013	8613	8204	7563	6970	8378	5973	6746	4474	5344	6213	5388	5980	6041	6037	4844	6501		5910	6551	5905	7621	6072	7841	7377	6605	6172		4638	4789	4574	4915	4768	4529	5095	4771	4883
77	6861	7796	8665	8124	7606	7005	8440	5969	6691	4603	5242	6317	5421	6028	6077	5938	4900	6465		6014	6577	5873	7683	6552	7839	7499	6658	6212		4528	4694	3977	4971	5045	4700	5404	4516	4834
79	6831	7911	8691	8167	7526	6929	8442	6046	6809	4673	5308	6315	5326	6026	6299	6061	4878	6643		5840	6735	6109	7332	5986	7977	7376	6640	6051		4504	4886	3703	4962	4884	4625	5266	4054	4450
81	6819	7783	8618	8396	7596	7101	8376	6051	6745	4671	5470	6388	5415	6240	6201	6052	4954	6570		5964	6562	5935	7144	6481	7997	7244	6677	6093		4437	4849	3544	4993	5115	4604	5005	3829	4642
83	6985	7819	8707	8288	7548	7092	8357	5939	6768	4575	5436	6466	5460	6254	6307	6037	4932	6522		5965	6586	6052	7187	6394	7353	7013	6464	5380		4624	4694	3840	4669	5100	4475	4872	4217	3541
85	6931	7890	8797	8231	7470	6915	8364	5977	6721	4663	5373	6299	5506	6115	6207	6080	4921	6598		6056	6676	6016	6976	5388	7183	6927	6490	5494		4486	4959	3917	4563	5066	4485	4954	4472	4891
87	6827	7966	8758	8323	7653	7063	8376	5930	6710	4619	5366	6421	5571	6148	6340	6082	4946	6624		6163	6837	5900	7022	5705	7056	6792	6557	5885		4725	4441	3820	4571	5320	4249	4969	4827	5133
89	6920	7750	8766	8326	7583	6978	8338	6025	6835	4718	5589	6426	5524	6273	6249	6225	4946	6609		6250	6628	5984	8011	6005	7093	6487	6613	5207		4398	4523	4358	4653	4879	4297	4808	4291	4826
91	6992	7849	8899	8339	7506	7182	8362	6002	6769	4718	5437	6508	5495	6276	6371	6155	4983	6623		6382	6783	6050	7141	5626	7104	6823	6666	5825		4621	4609	4563	4351	4908	4647	4836	4433	5175
93	6922	7898	8793	8229	7642	7132	8430	6011	6745	4741	5454	6418	5449	6214	6359	6152	5081	6560		6243	6817	6087	7350	5460	6900	6096	6673	5529		3877	4666	4504	4462	5324	4577	4902	4416	4700
95	6914	8025	8710	8247	7694	6888	8514	5985	6701	4641	5592	6401	5423	6303	6437	6201	5001	6678		6383	6686	5838	7744	5601	6611	6879	6656	5666		4145	4695	5149	4394	4529	4701	4891	4800	4731
97	6999	7848	8686	8236	7585	7109	8521	6001	6775	4729	5516	6515	5522	6344	6438	6031	4877	6506		6224	6569	5790	8042	5511	6793	7112	6699	5549		3806	4952	4346	4372	4725	4605	4923	4378	4372
99	6950	8020	8789	8405	7661	7000	8397	6095	6799	4651	5584	6473	5516	6223	6296	6161	5000	6468		6222	6742	5836	7231	5314	6669	7114	6682	5564		4312	4967	4453	4531	4691	4380	4859	4097	4532
101	6984	8026	8834	8353	7518	7031	8404	6146	6754	4801	5417	6490	5470	6362	6451	6276	4957	6598		6277	6704	5784	7176	5495	6108	6135	6715	6348		4343	5048	4023	4500	4914	5054	5012	4034	4479
103	6979	8042	8796	8257	7641	7107	8507	6057	6819	4628	5441	6482	5625	6226	6406	6152	4976	6522		6171	6105	6217	7287	5558	6526	6425	6637	6257		4537	4633	3956	4650	4729	4483	5089	4326	4364
105	7005	7871	8701	8313	7502	7062	8440	5958	6784	4816	5498	6467	5631	6343	6357	6180	5010	6591		6386	6118	6421	7149	5977	6933	6223	6756	7190		4572	4600	3935	4629	4515	4376	5012	4254	4493
107	7099	7990	8832	8471	7533	7234	8457	6152	6697	4726	5577	6571	5601	6369	6373	6189	4956	6616		6527	5802	6225	7321	5704	6736	6723	6578	7212		4682	4645	4403	4591	4811	4992	4765	4477	4879
109	6971	8060	8900	8397	7388	6997	8501	5987	6702	4759	5453	6617	5545	6356	6469	6198	5068	6504		6583	5678	6108	7334	5256	5213	6817	6413	7192		4428	4679	4456	4691	4867	5413	4464	4611	4460
111	6977	8012	8775	8424	7474	7016	8533	6132	6582	4743	5544	6403	5537	6256	6260	6142	4958	6618		6225	6091	6310	7318	5591	6455	5415	6077	7103		3707	4854	3719	4526	4981	4909	4327	4024	4753
113	6921	8024	8718	8327	7575	7023	8411	6097	6733	4785	5586	6424	5520	6354	6383	6034	4986	6608		6075	5621	5819	6933	5651	5587	5533	5418	6556		3835	4305	3554	4604	4934	4890	5015	3267	4771
115	7023	7960	8902	8397	7639	7151	8270	6091	6727	4771	5532	6463	5574	6351	6397	6275	5132	6496		5472	5955	6019	7223	5710	6830	5988	5905	6212		4219	5629	4440	4455	4926	4468	4368	4496	4092
117	7087	7952	8941	8294	7580	6900	8581	6015	6706	4809	5528	6468	5568	6291	6397	6123	5012	6598		4864	6644	6378	6571	5222	6233	5935	5937	7257		3465	4211	3919	4440	4768	4669	4398	3968	4060
119	7251	8167	8720	8627	7597	7154	8277	5999	6705	4770	5516	6598	5539	6257	6382	6179	5099	6634		4881	6452	6255	6370	5407	6371	4531	6336	6981		4001	4182	3843	4649	4814	4634	4451	4454	4370
121	7157	8012	8774	8656	7604	7056	8296	6196	6781	4719	5480	6518	5550	6339	6347	6195	5016	6643		4470	6346	5911	5590	5292	6335	5255	5668	6960		4016	4270	4319	3876	4445	4940	4812	3919	3838
123	7228	8198	8712	8639	7566	6907	8318	5992	6724	4774	5559	6652	5673	6356	6453	6209	5003	6635		4935	7005	6306	5860	5133	6698	5556	6175	6735		3879	4005	4541	4700	4748	4438	4550	3990	4556
125	7137	8265	8823	8564	7536	7129	8396	6022	6737	4748	5606	6492	5671	6407	6510	6069	5113	6646		5514	6397	5964	6067	4849	6547	5596	5904	6905		3806	4475	4057	4493	3964	3840	4457	4043	3672
127	7051	8108	8831	8600	7625	7097	8418	5958	6917	4859	5482	6677	5700	6439	6497	6229	5001	6770		5893	5961	5903	6968	5253	6039	5273	6248	6966		3790	4064	4079	4687	4592	3936	4629	4219	4089
129	7033	8162	8842	8535	7617	6911	8059	5958	6778	4707	5467	6595	5506	6410	6453	6293	5047	6687		6216	5660	5862	5775	5371	6128	6059	6097	6731		3515	4297	4165	4612	4223	4557	4458	4416	5107
131	7021	8082	8720	8405	7697	6999	8253	6047	6794	4816	5714	6519	5617	6350	6493	6313	4980	6668		5137	5471	6424	5611	5883	5984	5020	6350	6922		4106	3576	4089	4649	4087	4617	4749	3688	4645
133	6881	7963	8715	8519	7592	7071	8255	5975	6833	4790	5527	6576	5584	6353	6359	6149	5124	6657		4556	5469	6052	5755	5106	6768	6458	6419	7749		3753	4282	3998	4374	4540	3738	5015	3941	4967
135	6952	7933	8844	8491	7488	7005	8217	6070	6660	4864	5521	6442	5654	6479	6445	6320	4996	6586		5951	4961	6388	5771	5355	6180	5388	6408	6750		3988	4069	3983	4835	4404	4054	4599	3629	4508
137	7020	8022	8817	8525	7722	6964	8150	6132	6527	4821	5605	6559	5649	6326	6493	6242	5075	6589		5374	5188	5679	5143	4848	4713	5106	7314	7520		3764	3783	4421	4690	4320	4145	4714	4381	5041
139	6920	7924	8803	8686	7704	7054	8149	6045	6442	4956	5541	6603	5759	6413	6345	6310	4993	6638		4821	4907	5903	5696	4548	5002	5369	6632	6673		3898	4058	4326	4077	4182	3696	5106	4543	5041
141	7148	7916	8883	8453	7657	6912	8139	6101	6468	4903	5646	6613	5602	6297	6369	6088	4980	6724		4712	5471	5549	5831	4282	5993	5693	5461	7162		3479	3790	4507	4236	4172	4146	4996	3994	5853
143	7097	7933	8703	8358	7596	6885	8261	6154	6623	4750	5593	6662	5670	6435	6475	6247	5043	6675		5816	5405	5046	5509	5416	6426	4876	6027	6515		3862	3705	4179	4370	4054	4251	4788	4113	5995
145	7147	8075	9022	8501	7538	6985	8230	6187	6552	4767	5656	6690	5603	6450	6588	6303	4983	6703		4655	5285	5141	6465	5719	6300	4504	5518	6830		3600	3490	3874	3224	3519	3882	4908	4205	6274
147	6970	7897	8845	8350	7601	6949	8117	6190	6563	4809	5623	6585	5651	6513	6514	6245	5080	6715		5094	4354	6166	6163	5070	5839	4684	5448	6896		3734	3843	4201	3805	4093	4246	5274	3903	6395
149	7289	7940	8882	8253	7553	7020	8195	6212	6542	4816	5498	6684	5591	6378	6547	6302	5138	6791		3975	5377	4882	5884	4626	4748	5783	6296	6752		3717	4212	4022	3920	4495	4281	5081	4123	3139
151	7240	7893	9004	8607	7749	6817	8085	6105	6226	4792	5536	6574	5727	6478	6441	6258	5150	6516		5187	5602	5813	4966	4753	6136	4671	5849	6827		3473	3444	4381	4119	4227	3942	4750	3488	4524
153	7219	7977	8769	8759	7582	6779	8221	6119	6239	4755	5635	6735	5642	6502	6577	6277	5037	6615		4349	5225	4334	5259	4673	6072	4945	5611	7031		3564	3563	4260	4398	4588	4499	4763	4416	3460
155	7268	8073	8945	8632	7580	6920	8089	6024	6441	4799	5564	6894	5618	6346	6501	6216	4963	6612		4431	4555	5486	5125	5176	5526	4703	5623	6990		3723	3490	4388	4549	3808	3942	4998	3927	4357
157	7339	7883	8811	8511	7530	6803	8158	5992	6322	4826	5565	6776	5707	6437	6486	6371	5197	6705		4083	4375	5199	5070	5233	5151	5147	5556	7322		3924	3686	4262	4895	4334	4018	5289	3535	3995
159	7250	7820	8689	8766	7548	7054	8130	5996	6339	4825	5591	6657	5796	6350	6511	6487	4963	6864		3925	4907	5471	5757	4495	5958	4764	5651	7328		4194	4061	4344	3739	4945	3752	4819	4133	4400
161	7288	8039	8859	8861	7586	6767	7980	6139	6192	4789	5496	6797	5820	6344	6520	6192	5144	6653		4168	4960	5208	5176	4106	5495	5057	5870	6896		3894	4063	4208	4012	4534	3821	4399	4304	3690
163	7314	8201	8753	8618	7661	6853	8094	6257	6201	4888	5627	6661	5698	6367	6549	6304	5091	6800		4204	4405	5325	5810	3898	4999	4540	6017	8068		3368	4299	4163	3775	5365	4659	4528	3936	3912
165	7304	8127	8596	8536	7670	6845	7711	6121	6449	4918	5636	6863	5696	6470	6522	6242	5115	6778		3474	4371	4639	4933	4876	5497	4453	5550	7196		4069	3090	3802	4119	5443	3859	4243	3636	3290
167	7199	8175	8785	8594	7619	6979	7715	6073	6290	4877	5603	6853	5673	6504	6507	6337	5101	6698		4546	5454	5473	4833	4837	5996	5317	5139	7122		3906	3535	4048	4368	4158	3760	4327	3944	3871
169	7298	8119	8568	8682	7409	6835	7309	6144	6309	4935	5599	6775	5812	6546	6396	6364	5071	6687		3621	5243	4859	5471	4374	5185	4807	5782	7181		4179	3967	3738	3828	5093	3903	3992	4027	3717
171	7413	8205	8811	8538	7531	6770	7729	6185	6419	4806	5495	6720	5801	6636	6514	6316	5161	6666		3880	3906	4732	4612	5172	6050	5125	5401	7368		3901	3445	4174	4370	3857	4236	3541	3787	3862
173	7447	8379	8790	8766	7426	6934	7596	6150	6310	4923	5595	6823	5831	6380	6422	6381	5209	6755		3949	5099	5027	4923	4271	4566	5602	4890	7076		3375	4046	4551	3947	3600	3734	4475	3796	3284
175	7441	8466	9067	8780	7692	6912	7627	6148	6523	4915	5599	6721	5773	6527	6600	6358	5037	6756		4555	4608	4247	5458	4425	5260	5605	5519	7756		3878	3154	4484	3701	4457	3552	3787	3322	3808
177	7422	8266	9046	8858	7687	7035	7748	6193	6548	4913	5589	6910	5906	6468	6504	6265	5113	6697		4155	3553	5106	5168	4972	5837	4819	5406	7634		3398	3341	4216	4176	3507	4421	4022	3696	3711
179	7387	8298	9003	8813	7709	7159	7556	6326	6283	5004	5657	6930	5680	6394	6624	6317	5144	6724		4415	5273	4368	5749	4330	5022	4374	5066	7379		3969	4280	4589	3931	4327	4024	3843	3766	3317
181	7420	8637	9191	8990	7761	6939	7044	6402	6516	4957	5611	7038	5841	6379	6547	6366	5207	6674		4056	5213	4959	4564	4460	5954	5389	5802	7231		3775	3613	4469	3965	3845	3833	3691	3664	3336
183	7474	8680	9060	8871	7759	6893	7324	6357	6508	5095	5589	6929	5682	6522	6497	6294	5163	6826		4826	4990	4825	4159	4911	4966	4714	5428	7407		4030	3765	4068	3955	3881	3597	3946	3940	3162
185	7417	8666	9100	8780	7652	7181	7244	6346	6547	5049	5581	6820	5980	6565	6609	6284	5149	6767		3980	4222	4884	5129	4494	5492	4863	5493	7337		4009	4286	4268	3586	4148	4068	4305	3637	3187
187	7627	8689	9084	9363	7767	7171	7201	6325	6424	4907	5516	7029	5888	6501	6605	6259	5177	6837		4024	4136	4527	4626	5148	5490	4577	5483	7375		4366	3437	4222	4527	4197	3634	4346	3275	2831
189	7358	8778	9292	8747	7569	7085	7484	6350	6380	4909	5556	6818	5899	6356	6597	6343	5287	6811		4813	4518	5118	4116	5112	5718	5991	5375	7246		4528	3421	4040	4055	4387	4193	3406	3396	3393
191	7404	8624	9187	8797	7724	6868	6566	6486	6374	4974	5573	6938	6011	6437	6541	6434	5105	6846		4146	4188	4275	4637	4827	5158	5310	5866	7344		3429	3709	3687	3996	4206	4229	4017	3650	3185
193	7340	8800	9219	8074	7656	6977	4465	6256	6206	5072	5564	6972	5928	6496	6445	6304	5196	6732		4371	5293	4619	5113	4914	5048	4368	5703	7260		3628	4479	4161	4003	3866	3413	4023	3596	3153
195	7452	7912	9140	7818	7777	7031	5750	6297	6291	5097	5686	6863	5961	6505	6505	6301	5171	6583		3600	5732	3758	3952	4666	5389	4652	5662	7232		3566	4871	3907	4058	4307	3671	4271	3494	2879
197	7450	8645	9118	8013	7547	6865	5550	6257	5971	5058	5555	6882	5867	6495	6633	6254	5104	6723		3917	4439	3702	4249	5155	5372	4776	5743	7627		4059	4983	4265	3505	3606	3889	4497	3395	3228
199	7384	8113	9166	7704	7693	6789	5321	6432	6112	5119	5701	6859	5887	6543	6561	6174	5179	6670		4238	4347	4244	5228	6020	4951	3966	6055	7216		4271	4941	3869	3480	4043	3757	4197	3921	3615
201	7573	8309	9210	8682	7742	6747	5005	6614	6317	5121	5589	6953	5857	6620	6572	6410	5082	6722		3905	5453	4433	5862	4056	5038	4938	5988	7487		3954	4409	4253	3733	4279	3901	4302	3088	3189

## Sheet: AC_Q
Time	Insulin_AC_Q	Insulin_AC_Q	Insulin_AC_Q	Insulin_AC_Q	Insulin_AC_Q	Insulin_AC_Q	Insulin_AC_Q	Insulin_AC_Q	Insulin_AC_Q	Insulin_AC_Q	Insulin_AC_Q	Insulin_AC_Q	Insulin_AC_Q	Insulin_AC_Q	Insulin_AC_Q	Insulin_AC_Q	Insulin_AC_Q	Insulin_AC_Q	Insulin_AC_Q	Insulin_AC_Q	Insulin_AC_Q	Insulin_AC_Q	Insulin_AC_Q	Insulin_AC_Q	Insulin_AC_Q	Insulin_AC_Q	Insulin_AC_Q		Insulin_AC_Q_EGCG	Insulin_AC_Q_EGCG	Insulin_AC_Q_EGCG	Insulin_AC_Q_EGCG	Insulin_AC_Q_EGCG	Insulin_AC_Q_EGCG	Insulin_AC_Q_EGCG	Insulin_AC_Q_EGCG	Insulin_AC_Q_EGCG		Insulin_AC_Q_EGCGox	Insulin_AC_Q_EGCGox	Insulin_AC_Q_EGCGox	Insulin_AC_Q_EGCGox	Insulin_AC_Q_EGCGox	Insulin_AC_Q_EGCGox	Insulin_AC_Q_EGCGox	Insulin_AC_Q_EGCGox	Insulin_AC_Q_EGCGox
0	2285	2542	2439	2448	2470	2490	2398	2290	2361	2401	2422	2362	2337	2396	2427	2538	2520	2517	2100	1580	2140	1810	2080	2310	2070	1970	1620		2262	2327	2373	2439	2665	2552	2543	2633	2640		3525.6	2723.3	2926.7	3446.5	2632.9	2655.5	2678.1	2870.2	3842
5	1862	1849	1736	1851	1907	1792	1786	1743	1721	1746	1750	1809	1778	1735	1789	1799	1768	1859	1430	1040	1860	1480	1500	2160	1640	1810	1790		1766	1741	1835	1749	1879	1824	2100	1832	1886		1796.7	1005.7	3073.6	870.1	1017	372.9	3853.3	610.2	553.7
10	1551	1601	1621	1598	1532	1603	1387	1539	1457	1385	1560	1517	1470	1469	1577	1584	1479	1472	1630	1670	1060	960	1490	1160	1280	1430	1260		1485	1521	1498	1505	1675	1496	1728	1446	1664		632.8	1808	3084.9	1107.4	1638.5	2610.3	2971.9	3130.1	1909.7
15	1459	1397	1457	1432	1512	1457	1318	1359	1382	1410	1377	1405	1385	1381	1419	1442	1446	1386	1290	1080	1080	1310	930	1550	1580	1360	1430		1335	1418	1374	1463	1475	1507	1501	1567	1562		1525.5	1084.8	1604.6	1423.8	0	0	5028.5	734.5	0
20	1374	1398	1375	1362	1396	1407	1362	1324	1330	1395	1400	1359	1350	1291	1382	1366	1378	1381	1510	1810	1680	1370	1250	1580	1020	1050	810		1377	1328	1375	1380	1457	1352	1382	1198	1482		3277	1389.9	1130	926.6	384.2	3017.1	2260	271.2	305.1
25	1325	1446	1304	1326	1335	1417	1340	1282	1339	1299	1293	1353	1314	1300	1332	1321	1363	1327	1450	1600	1180	920	1100	900	810	1050	1340		1234	1289	1320	1294	1463	1348	1594	1347	1391		2350.4	0	1740.2	960.5	474.6	1898.4	2192.2	1593.3	1672.4
30	1339	1376	1379	1315	1368	1383	1282	1291	1293	1308	1281	1354	1327	1329	1291	1277	1314	1336	1110	1600	1110	1600	1520	1190	1460	680	1090		1306	1294	1267	1367	1393	1337	1428	1348	1371		2452.1	994.4	1175.2	113	1469	1333.4	146.9	2813.7	1446.4
35	1393	1384	1174	1327	1225	1292	1206	1315	1246	1321	1249	1286	1328	1288	1291	1267	1338	1330	1240	800	1170	1410	1430	1180	1250	1340	1110		1334	1308	1296	1277	1373	1275	1454	1291	1347		2260	598.9	870.1	226	0	2486	1514.2	0	22.6
40	1254	1346	1333	1334	1349	1364	1236	1326	1293	1254	1303	1321	1278	1263	1269	1295	1247	1280	1230	690	1090	880	1430	800	600	1660	1370		1281	1277	1324	1311	1389	1338	1455	1353	1446		2034	757.1	2870.2	1344.7	2022.7	0	836.2	971.8	180.8
45	1343	1266	1302	1342	1290	1332	1256	1255	1313	1273	1376	1246	1290	1308	1261	1289	1356	1311	1020	1350	1170	830	1090	1580	1100	1540	1140		1284	1309	1296	1259	1429	1336	1387	1239	1373		2203.5	259.9	1604.6	1118.7	485.9	1457.7	4181	3412.6	0
50	1266	1294	1353	1372	1335	1318	1263	1240	1253	1278	1271	1287	1355	1328	1263	1326	1268	1304	1600	1040	820	1120	1530	1250	1480	1500	1340		1373	1283	1348	1294	1395	1233	1300	1240	1309		1921	1243	1514.2	2361.7	2565.1	1333.4	2904.1	1084.8	45.2
55	1213	1278	1334	1243	1289	1304	1273	1281	1257	1322	1289	1258	1284	1305	1290	1324	1289	1342	1120	1090	1240	1390	1260	1290	1220	1490	1210		1216	1229	1325	1312	1452	1302	1299	1412	1350		372.9	700.6	1378.6	711.9	1017	305.1	1152.6	802.3	1796.7
60	1259	1329	1346	1332	1400	1282	1250	1299	1279	1232	1302	1277	1289	1188	1284	1342	1307	1307	1420	1550	1450	1270	720	1200	920	1480	1190		1307	1285	1281	1234	1397	1288	1228	1283	1278		1130	0	113	2169.6	1152.6	508.5	4113.2	2858.9	0
65	1321	1382	1272	1303	1299	1298	1307	1229	1237	1288	1251	1348	1302	1288	1303	1227	1280	1339	1010	1170	1690	980	1230	1240	860	1310	910		1238	1305	1312	1278	1389	1376	1191	1160	1440		666.7	1130	2180.9	1401.2	1615.9	0	2316.5	0	1141.3
70	1301	1313	1334	1310	1292	1335	1269	1284	1286	1304	1315	1275	1321	1218	1342	1263	1335	1274	1920	1300	1300	1500	1280	1250	660	1260	1140		1292	1325	1320	1334	1393	1266	1367	1324	1314		1604.6	1502.9	1005.7	734.5	1909.7	2949.3	135.6	734.5	2418.2
75	1385	1187	1274	1304	1320	1365	1300	1292	1273	1267	1266	1271	1309	1285	1298	1335	1266	1340	840	960	800	1470	1460	710	930	1630	1210		1346	1264	1325	1280	1372	1378	1115	1431	1202		2700.7	824.9	1367.3	1378.6	2892.8	0	3525.6	1039.6	1457.7
80	1308	1371	1343	1332	1333	1279	1255	1299	1331	1329	1245	1250	1269	1314	1314	1314	1364	1279	1070	1320	910	1090	1010	1380	1230	1180	1440		1318	1317	1329	1319	1424	1279	1295	1373	1316		1841.9	1751.5	734.5	214.7	1288.2	305.1	1163.9	3130.1	0
85	1254	1316	1210	1318	1341	1318	1226	1221	1279	1328	1213	1332	1335	1244	1275	1304	1267	1319	1280	1070	840	1230	1360	1190	1020	860	1270		1309	1280	1277	1392	1394	1275	1260	1315	1209		1638.5	440.7	1841.9	768.4	1762.8	0	3740.3	858.8	0
90	1308	1281	1303	1301	1237	1369	1254	1273	1268	1282	1301	1284	1231	1393	1302	1311	1334	1312	1490	1060	1450	1020	1200	1450	1150	1060	1180		1282	1298	1243	1282	1375	1301	1389	1397	1310		666.7	2316.5	1841.9	0	2723.3	0	2666.8	1875.8	0
95	1335	1327	1392	1304	1344	1298	1206	1231	1294	1253	1248	1313	1377	1273	1322	1336	1320	1325	1380	1520	1110	910	1490	1720	1560	1390	1380		1350	1275	1276	1308	1386	1282	1580	1456	1383		1435.1	485.9	1480.3	1695	0	0	1717.6	271.2	2203.5
100	1298	1335	1250	1337	1268	1286	1253	1309	1261	1259	1302	1277	1335	1245	1217	1358	1375	1230	1360	1160	1460	1070	1820	1030	570	1490	820		1317	1316	1313	1411	1373	1333	1305	1168	1442		1796.7	1107.4	1491.6	0	1954.9	192.1	3932.4	2960.6	1005.7
105	1275	1419	1235	1261	1285	1338	1245	1313	1256	1368	1326	1294	1281	1301	1323	1352	1380	1318	1250	1390	1250	990	1710	1250	1550	1360	1210		1328	1234	1266	1285	1452	1275	1447	1409	1442		1808	0	3118.8	1367.3	1864.5	2011.4	3073.6	2079.2	0
110	1335	1298	1253	1316	1358	1319	1293	1346	1285	1284	1295	1289	1285	1288	1387	1276	1294	1378	1150	880	1300	1480	1070	1080	940	940	1670		1256	1388	1274	1334	1406	1306	1229	1191	1406		1028.3	2440.8	1875.8	960.5	3096.2	0	1615.9	0	813.6
115	1383	1145	1217	1302	1314	1310	1263	1243	1266	1311	1295	1299	1275	1337	1281	1294	1338	1387	1090	1150	710	770	1040	1360	1740	1180	920		1348	1252	1297	1285	1441	1340	1315	1309	1266		90.4	497.2	2508.6	1254.3	2768.5	395.5	0	384.2	327.7
120	1369	1276	1283	1322	1369	1310	1208	1296	1253	1312	1268	1306	1206	1290	1366	1288	1317	1395	980	1150	1170	990	1490	1460	1200	1420	1340		1282	1330	1283	1343	1396	1295	1293	1327	1335		983.1	1073.5	1378.6	1344.7	2621.6	2915.4	2926.7	587.6	0
125	1468	1449	1310	1254	1317	1350	1243	1268	1371	1286	1332	1282	1307	1331	1281	1300	1309	1328	1450	1310	1280	1310	1180	930	770	1130	1160		1322	1327	1295	1276	1436	1322	1380	1339	1267		2904.1	1367.3	802.3	1152.6	1389.9	2237.4	2712	1209.1	0
130	1355	1377	1254	1265	1359	1305	1256	1276	1250	1316	1293	1336	1249	1280	1232	1325	1316	1265	1720	1150	1030	1390	910	1260	1410	1010	810		1259	1311	1218	1309	1384	1317	1476	1271	1155		1672.4	847.5	1502.9	689.3	1841.9	1039.6	4203.6	0	1062.2
135	1346	1258	1296	1233	1335	1309	1294	1270	1284	1290	1242	1237	1293	1319	1377	1360	1299	1319	1340	1400	1130	900	1270	840	1710	790	1420		1276	1314	1377	1293	1391	1303	1139	1313	1349		3118.8	1977.5	1582	463.3	2135.7	723.2	3356.1	3898.5	0
140	1286	1374	1267	1332	1302	1304	1270	1266	1282	1216	1284	1313	1315	1282	1337	1298	1323	1324	1720	1130	1500	1220	1250	1260	1310	1050	1530		1304	1354	1293	1300	1357	1285	1454	1389	1296		1604.6	1276.9	1231.7	881.4	2067.9	1017	678	0	0
145	1232	1317	1316	1356	1336	1372	1278	1298	1320	1294	1331	1248	1349	1328	1318	1262	1302	1355	1390	1210	1530	1090	900	1830	1070	1380	720		1291	1295	1283	1301	1409	1286	1201	1211	1338		1740.2	135.6	1288.2	1762.8	2463.4	553.7	2847.6	0	0
150	1232	1362	1223	1313	1295	1340	1237	1301	1321	1358	1326	1293	1253	1290	1275	1356	1250	1309	1340	1190	910	1110	1480	1440	1370	1400	1340		1342	1258	1332	1315	1412	1345	1299	1363	1355		2226.1	485.9	2339.1	2926.7	1254.3	1683.7	4305.3	192.1	0
155	1302	1360	1307	1331	1357	1322	1329	1316	1278	1259	1279	1331	1265	1297	1276	1320	1279	1279	1680	1470	960	970	1390	1510	1160	920	1170		1277	1305	1307	1363	1372	1328	1272	1429	1447		1582	1423.8	1728.9	316.4	1344.7	1683.7	1412.5	3005.8	339
160	1250	1242	1227	1352	1413	1359	1279	1278	1303	1306	1304	1312	1296	1346	1330	1340	1385	1348	1580	1190	1450	1190	980	920	1060	1840	1440		1311	1292	1271	1294	1431	1349	1261	1295	1291		259.9	1943.6	1649.8	1118.7	1005.7	3638.6	2553.8	0	0
165	1263	1335	1243	1352	1386	1321	1356	1287	1358	1280	1283	1320	1320	1286	1396	1348	1289	1305	1250	1070	1340	1370	850	1250	970	1440	1210		1296	1295	1237	1305	1383	1263	1109	1270	1299		2779.8	2237.4	1819.3	858.8	90.4	1728.9	2440.8	1853.2	1706.3
170	1278	1300	1242	1353	1355	1366	1296	1325	1200	1328	1361	1283	1348	1325	1268	1274	1274	1329	1220	1650	910	1390	1490	1280	970	1270	1430		1302	1321	1266	1309	1370	1316	1318	1499	1152		1389.9	1661.1	1966.2	904	2045.3	1954.9	2350.4	565	0
175	1247	1349	1308	1350	1365	1335	1296	1258	1266	1295	1300	1300	1267	1285	1326	1356	1323	1360	1470	990	990	890	1140	1120	1190	1480	1120		1261	1340	1381	1286	1427	1331	1279	1339	1264		1073.5	2734.6	1525.5	1367.3	1898.4	101.7	1401.2	0	1751.5
180	1352	1285	1236	1387	1345	1432	1287	1232	1324	1341	1348	1256	1299	1308	1311	1320	1316	1315	1530	990	1530	1260	1050	1610	1390	1180	830		1247	1312	1304	1285	1338	1346	1258	1490	1267		1785.4	1062.2	2067.9	1299.5	497.2	1401.2	553.7	0	0
185	1358	1439	1336	1302	1328	1392	1321	1335	1294	1262	1281	1333	1340	1311	1284	1216	1304	1302	790	1200	980	1180	1080	1220	1380	1330	1430		1310	1307	1314	1342	1398	1338	1361	1558	1194		1435.1	1401.2	1774.1	2011.4	474.6	1423.8	802.3	0	1175.2
190	1383	1305	1374	1439	1344	1384	1362	1293	1293	1325	1312	1308	1329	1298	1348	1350	1299	1372	1330	850	980	1060	640	1310	1010	1240	1510		1338	1345	1315	1335	1436	1342	1151	1373	1179		2260	2022.7	1265.6	824.9	1039.6	678	5243.2	1570.7	1875.8
195	1392	1395	1356	1286	1318	1422	1266	1332	1288	1284	1342	1246	1333	1298	1297	1320	1337	1329	1340	1440	1420	1060	1070	1000	1170	1560	1760		1349	1261	1313	1384	1428	1337	1454	1492	1136		2011.4	1401.2	2000.1	214.7	1254.3	3209.2	678	180.8	1796.7
200	1387	1324	1252	1306	1336	1321	1336	1289	1331	1304	1313	1325	1246	1294	1312	1319	1340	1350	1220	1060	1180	1250	1500	1430	1250	780	1400		1268	1309	1351	1357	1398	1363	1354	1673	1412		1502.9	1310.8	949.2	542.4	1457.7	0	1695	937.9	2960.6
205	1315	1286	1369	1267	1329	1351	1351	1272	1227	1382	1278	1268	1298	1301	1336	1283	1315	1391	1010	1010	1010	1000	940	1010	1020	650	520		1311	1306	1282	1251	1378	1330	1264	1192	1468		11.3	3254.4	2339.1	418.1	1310.8	2034	3118.8	0	0
210	1327	1287	1319	1349	1288	1357	1243	1355	1280	1374	1352	1308	1329	1317	1283	1326	1318	1326	960	1210	1030	1120	1250	1260	1230	1180	1340		1319	1323	1311	1405	1424	1272	1189	1141	1374		1197.8	2508.6	2067.9	1322.1	700.6	2034	2203.5	0	1717.6
215	1312	1357	1333	1370	1308	1336	1341	1373	1341	1320	1279	1328	1351	1298	1340	1297	1318	1364	1390	1100	1190	1260	1150	910	1020	990	1310		1372	1273	1321	1319	1367	1284	1312	1404	1500		1887.1	745.8	1254.3	700.6	791	0	3005.8	1107.4	0
220	1341	1274	1332	1330	1330	1276	1322	1312	1308	1336	1333	1285	1268	1259	1282	1313	1434	1352	1590	1310	1260	1290	1510	1370	990	1430	1170		1295	1303	1317	1281	1463	1320	1407	1357	1423		1254.3	1209.1	1570.7	847.5	1808	1401.2	1582	1762.8	1367.3
225	1375	1352	1388	1379	1364	1428	1334	1307	1312	1277	1341	1296	1365	1307	1367	1344	1342	1326	1310	1060	1480	1110	1470	1540	1280	1660	1290		1257	1354	1310	1355	1348	1362	1307	1329	1428		1615.9	745.8	1423.8	1491.6	1017	1435.1	1785.4	1593.3	1389.9
230	1298	1354	1367	1296	1323	1297	1319	1306	1289	1345	1329	1336	1323	1271	1316	1252	1337	1281	1570	1460	1450	890	1440	1220	1770	1450	1150		1328	1355	1278	1289	1479	1294	1373	1368	1321		1502.9	678	1401.2	1740.2	1502.9	1401.2	1344.7	1288.2	1276.9
235	1307	1364	1412	1323	1334	1327	1308	1308	1349	1296	1267	1357	1304	1301	1393	1268	1323	1304	1580	1070	990	1460	1740	1130	1530	1620	1640		1320	1355	1307	1318	1431	1263	1329	1384	1299		1220.4	2124.4	1050.9	1254.3	1785.4	1050.9	1570.7	1310.8	1175.2
240	1291	1365	1361	1351	1387	1322	1313	1268	1324	1280	1347	1286	1336	1300	1353	1315	1258	1374	1560	1490	1310	1410	1180	1240	1690	1650	1250		1307	1328	1330	1329	1413	1297	1309	1395	1410		1875.8	1491.6	1491.6	1356	1356	1796.7	1344.7	1220.4	1491.6
245	1327	1424	1387	1281	1303	1313	1298	1318	1285	1315	1331	1332	1419	1324	1295	1376	1339	1348	1120	1410	1320	1150	1400	1460	1120	1250	1310		1315	1315	1367	1385	1361	1329	1462	1374	1388		1502.9	1197.8	971.8	1672.4	1401.2	1480.3	1152.6	1661.1	1175.2
250	1329	1509	1485	1381	1309	1399	1324	1285	1260	1314	1358	1359	1360	1351	1361	1374	1397	1326	1010	1510	1060	1230	1840	1520	1420	980	1420		1339	1317	1292	1274	1440	1348	1457	1444	1433		1254.3	1299.5	1220.4	1898.4	881.4	1096.1	1254.3	1344.7	1367.3
255	1367	1569	1510	1312	1304	1321	1403	1326	1294	1369	1336	1282	1385	1311	1267	1278	1338	1355	1240	1670	1110	1500	1070	1410	1280	1320	1590		1383	1398	1331	1294	1504	1403	1399	1484	1398		1954.9	689.3	1028.3	1480.3	1604.6	1502.9	983.1	1457.7	1231.7
260	1420	1692	1642	1373	1359	1313	1371	1292	1345	1278	1354	1394	1464	1288	1297	1327	1363	1379	1400	1140	1540	1410	1950	1070	1550	1960	1710		1354	1344	1433	1336	1439	1277	1497	1409	1353		1615.9	1378.6	1322.1	1299.5	1649.8	2079.2	1310.8	1096.1	1050.9
265	1410	1800	1665	1415	1375	1361	1349	1379	1330	1339	1330	1334	1526	1387	1316	1364	1284	1386	1260	1380	1770	1550	1410	950	1380	1800	1700		1381	1329	1423	1304	1542	1377	1558	1503	1416		1209.1	1367.3	1197.8	1299.5	892.7	1254.3	1423.8	1412.5	1638.5
270	1478	2147	1851	1333	1368	1443	1388	1362	1343	1373	1312	1324	1528	1351	1233	1327	1291	1398	1410	1480	1360	1380	1760	1670	2000	1650	2340		1348	1363	1453	1349	1546	1259	1621	1493	1483		1175.2	1469	1401.2	1197.8	1830.6	1130	1276.9	1017	858.8
275	1547	2429	2280	1357	1366	1464	1403	1362	1289	1368	1446	1296	1584	1327	1357	1410	1317	1327	1130	1400	1650	1070	1670	1520	2390	2520	2880		1353	1413	1464	1285	1562	1337	1725	1612	1543		1446.4	1988.8	1728.9	1163.9	1322.1	1638.5	1118.7	1005.7	1582
280	1601	2884	2926	1381	1402	1435	1366	1381	1353	1386	1380	1343	1725	1295	1402	1376	1311	1380	1480	1850	1840	1320	2230	1690	2860	2370	3270		1340	1384	1559	1343	1603	1386	1934	1726	1569		339	1695	1502.9	2022.7	1672.4	1152.6	1367.3	1785.4	1728.9
285	1763	3688	3886	1463	1447	1535	1492	1355	1396	1416	1412	1410	1921	1338	1405	1384	1317	1366	1620	1870	1540	1390	2470	1110	3710	3750	3970		1355	1463	1583	1273	1546	1387	2517	1939	1617		1209.1	1084.8	824.9	1446.4	1175.2	1299.5	1559.4	1356	1401.2
290	1944	4687	5221	1551	1498	1543	1474	1483	1326	1438	1417	1370	2126	1358	1468	1431	1386	1367	1750	1450	1270	1570	2960	1380	4270	3630	5290		1489	1525	1701	1344	1693	1393	3060	2447	1740		1457.7	1412.5	1435.1	1243	983.1	1548.1	983.1	870.1	1276.9
295	2131	5866	6532	1608	1594	1479	1505	1454	1443	1431	1482	1402	2723	1393	1422	1298	1288	1367	2090	2350	1350	2310	4340	1870	5270	5050	6310		1471	1558	1798	1362	1462	1439	3737	3326	1947		802.3	1740.2	1785.4	1367.3	1322.1	1175.2	1062.2	1774.1	1367.3
300	2547	7219	7941	1794	1762	1612	1590	1569	1541	1460	1504	1519	3392	1443	1408	1368	1322	1336	2410	2530	1780	2010	5230	2270	6020	5560	6660		1544	1592	1944	1343	1478	1425	5152	4182	2138		1265.6	485.9	1774.1	1457.7	1966.2	1672.4	1356	1638.5	1299.5
305	3072	8162	8724	2057	1897	1676	1736	1612	1566	1545	1535	1581	4152	1466	1529	1381	1429	1330	3060	3180	2630	2620	6520	1830	7250	6680	7420		1619	1662	2208	1389	1477	1440	6338	4945	2622		1604.6	1118.7	1276.9	1457.7	1740.2	1491.6	1299.5	1050.9	1435.1
310	3758	9185	9454	2308	2327	2034	1907	1798	1612	1574	1629	1646	5206	1527	1535	1522	1421	1415	3350	4500	3280	3930	7310	2910	7060	7310	7930		1814	1750	2611	1388	1499	1433	7646	5774	3289		1774.1	1774.1	1378.6	1118.7	1412.5	1050.9	1661.1	1548.1	1457.7
315	4703	9931	10236	2932	2738	2541	2144	1964	1812	1568	1680	1728	5947	1695	1643	1457	1430	1393	4090	4950	4010	5030	7900	3240	7730	8020	8980		2176	1997	3045	1438	1597	1632	8623	6689	4498		1356	1582	960.5	1322.1	1333.4	1175.2	1084.8	1604.6	1525.5
320	5964	10957	10909	3830	3621	3237	2638	2271	2093	1686	1763	1886	6542	1831	1721	1524	1495	1436	5080	5380	5000	6240	8350	3850	8450	7990	8900		2672	2108	3821	1460	1704	1664	9686	7801	6538		1299.5	1514.2	1672.4	1367.3	1412.5	1435.1	836.2	1446.4	1502.9
325	6878	11608	11244	4984	4366	3985	3366	2893	2803	1755	1996	2159	7171	2174	1862	1666	1556	1545	5510	6060	5710	7220	9940	5070	8510	9390	9440		3398	2408	4638	1613	1888	1788	10540	8359	8119		1661.1	1672.4	1649.8	1954.9	1830.6	870.1	1344.7	1243	1401.2
330	7879	12122	11983	5844	5220	5132	4281	3781	3661	1915	2037	2380	7715	2679	2135	1796	1641	1518	5800	6680	5780	7440	9480	4790	8810	9330	10060		4522	2867	5189	1873	2076	2003	11139	9256	9534		1491.6	1785.4	1299.5	1514.2	1491.6	1412.5	1276.9	937.9	2011.4
335	8528	12597	12399	6772	6427	5972	5225	4810	4673	2272	2191	3131	8301	3750	2723	2058	1733	1591	6640	6900	6260	8300	9870	6910	8710	9510	9950		5260	3588	5921	2215	2454	2530	11542	9698	10592		1435.1	1062.2	1706.3	1378.6	1389.9	1344.7	1141.3	1310.8	1231.7
340	9167	13064	12859	7409	7103	6745	5844	5815	5608	2608	2494	3702	8609	4584	3273	2524	1923	1740	7550	7610	6080	8440	10240	6520	9450	9790	9950		6081	4404	6558	2724	3095	3174	12273	10180	12021		1254.3	1435.1	1717.6	576.3	1299.5	1265.6	1672.4	1480.3	1627.2
345	10326	13662	13021	8203	7908	7669	6872	6574	6544	3177	2976	4691	8768	5662	4342	3194	2275	1952	7140	6990	6820	8530	10900	7150	10050	10430	10550		6673	5017	7060	3804	3769	4201	12423	10723	12951		1491.6	1265.6	1457.7	1367.3	1175.2	1050.9	1356	1118.7	1017
350	10591	13913	13149	8808	8618	8304	7538	7473	7476	3778	3605	5716	9097	6478	5164	3880	2763	2274	7120	8500	7240	9550	10930	6930	9990	10060	10730		7373	5649	7508	4828	4555	5611	12712	11043	13495		813.6	1932.3	1197.8	824.9	1898.4	1254.3	1446.4	1163.9	1028.3
355	11105	14476	13307	9482	8894	9021	8045	8231	7910	4740	4123	6385	9462	7129	5965	4863	3754	2961	7960	7840	7660	9720	11000	6950	10280	10590	10960		7709	6301	7874	5579	5531	6718	13311	11363	14388		1141.3	1175.2	1299.5	1661.1	1548.1	1322.1	1265.6	1073.5	1209.1
360	11498	14426	13700	9755	9527	9381	8481	8877	8682	5727	5286	6905	9822	7880	6670	5932	4968	4031	8030	9070	7750	10200	11680	7960	10460	11150	11100		8123	6702	8236	6485	6470	7581	13654	11588	15000		1627.2	1130	1649.8	1638.5	1435.1	1559.4	1220.4	1548.1	937.9
365	11740	14999	13842	10116	10259	9951	9254	9419	8923	6446	6207	7676	9983	8191	7033	6831	6176	5289	8410	8380	8370	10080	11460	8150	10680	11490	11300		8272	7112	8520	7217	7177	8485	13719	11687	15702		1695	1389.9	1536.8	1683.7	1423.8	983.1	1480.3	881.4	1073.5
370	12151	14912	14125	10773	10454	10195	9378	9858	9487	6937	7450	8278	9862	8662	7758	7495	7199	6605	8700	8370	7810	10660	11790	7610	10790	11440	11370		8816	7511	8956	7864	7778	9414	13921	11953	15868		1649.8	1740.2	1796.7	1435.1	1412.5	1819.3	1175.2	1367.3	1762.8
375	12807	15405	13999	10904	11069	10403	9856	10484	10023	7599	8265	8501	10471	9055	8114	8462	8180	7678	8280	8880	8540	10750	11350	8640	11020	11510	11430		9147	7905	9123	8282	8917	9664	14174	12235	16448		1604.6	1491.6	1593.3	1073.5	1819.3	1186.5	1243	1446.4	1683.7
380	12708	15488	14230	11246	11145	10787	10080	10698	10479	8009	9104	9003	10560	9211	8566	9268	8993	8515	8860	9660	9040	10570	12220	8690	11140	11630	11570		9414	8264	9375	8975	9056	10447	14415	12624	16917		1615.9	1243	2327.8	1548.1	1412.5	1570.7	1457.7	1220.4	1163.9
385	13256	15753	14362	11272	11342	11178	10457	11226	10662	8326	9413	9411	10526	9537	9054	9976	9608	9360	8970	9670	8390	11310	12260	8280	11520	11490	11290		9604	8510	9547	9397	9495	11206	14586	12890	16662		1141.3	1209.1	1288.2	1593.3	1231.7	1446.4	1548.1	1276.9	1423.8
390	13195	16050	14672	11832	11691	11291	10657	11739	11068	8774	10047	9700	10711	9809	9179	10347	10130	10115	9110	9180	9310	11110	12690	8310	11140	12170	12240		9825	8729	9964	9797	9943	11502	14699	12766	17446		1344.7	1457.7	1525.5	1728.9	870.1	1853.2	1604.6	497.2	1638.5
395	13601	16235	14540	11630	11700	11696	10986	11990	11221	9024	10703	9944	10844	10231	9495	10846	10447	10508	9300	9390	9430	11340	12620	9300	11040	11600	11340		10075	8835	10037	10065	10402	11906	14774	12891	17905		1039.6	2192.2	1593.3	1830.6	1412.5	1469	1197.8	1740.2	1480.3
400	13398	16015	14644	11634	11991	11769	11278	11867	11441	9244	10643	10385	11027	10433	9838	11081	10980	10960	9620	9080	9570	12070	12620	9000	11420	11270	12210		10309	9212	10221	10341	11103	12488	14651	12898	17768		1209.1	1356	1457.7	1209.1	1265.6	1107.4	1480.3	1084.8	1457.7
405	13683	16290	14870	12088	12015	12010	11041	12916	11871	9430	11161	10709	10886	10640	9978	11665	11667	11595	9290	9110	9560	11670	13440	9180	11490	11580	11480		10375	9410	10458	10467	11193	12690	14889	12923	17901		1446.4	1344.7	2045.3	1728.9	1683.7	1469	1423.8	1141.3	1356
410	13821	16142	14449	12187	12513	12078	11468	12531	12152	9574	11581	11050	11000	10998	10337	12062	11622	11909	9650	9520	9430	11370	12880	9290	11780	11700	11460		10556	9522	10521	10820	11216	13007	14925	13014	17853		1446.4	1389.9	1875.8	1536.8	1514.2	1502.9	1254.3	1265.6	1661.1
415	14105	15962	14797	12275	12401	12049	11542	12915	12293	9862	11948	11184	11184	10866	10413	12039	12125	12710	9600	8690	9720	11860	12200	9690	11290	11160	12080		10732	9742	10632	11163	11696	13258	15169	13103	18294		892.7	1175.2	1604.6	2067.9	1525.5	1909.7	1774.1	1469	1627.2
420	13605	16587	15093	12404	13177	12225	11429	13070	12584	9939	11825	11328	11301	11119	10754	12616	12603	12849	9280	9020	9550	11280	12270	9150	11780	12110	11920		10908	9913	10526	11324	12075	13174	15123	13235	18610		1310.8	1389.9	1717.6	1830.6	1107.4	1435.1	1276.9	723.2	1548.1
425	14137	16393	15001	12435	12842	12360	11909	13359	12296	10211	12198	11594	11280	11071	10757	12937	12606	13022	9790	9370	9740	12080	13180	9710	11920	12410	11680		10916	10271	10848	11502	12308	13778	15257	13246	18895		960.5	1683.7	2067.9	2000.1	1220.4	2305.2	1299.5	644.1	926.6
430	14349	16290	15029	12824	12562	12443	11809	13063	12439	10274	12513	11791	11409	11213	11026	13175	12479	13029	9710	9050	10170	11050	13060	9190	11710	12420	11990		11370	9815	10688	11818	12260	13942	15243	13518	18321		1514.2	1243	2180.9	1774.1	1163.9	1389.9	1288.2	1740.2	1378.6
435	14076	16673	15104	12668	12833	12457	12078	13486	12752	10238	12536	11951	11165	11376	10979	13130	12913	13450	9850	9550	10190	12230	12570	9060	11860	12390	12210		11060	10084	10929	11763	12412	14106	15501	13656	18775		1310.8	2090.5	2101.8	2203.5	1615.9	1740.2	1480.3	1288.2	1084.8
440	14083	16571	15005	12994	12760	12418	12076	13563	12730	10257	13112	11826	11410	11366	10981	13574	12739	13870	9520	9280	9780	12120	13270	9650	12040	11920	11910		11117	10178	10834	11611	12761	14274	15550	13744	19031		1514.2	1536.8	3243.1	3005.8	1457.7	1559.4	1717.6	2214.8	1446.4
445	14098	16662	15066	12855	12987	12481	12085	13614	12928	10465	13086	12197	11388	11372	11458	13774	13187	14433	10270	9020	9610	11820	12860	9660	12460	11960	12680		11387	10277	10983	11802	12936	14451	15466	13570	19062		1954.9	915.3	2406.9	3005.8	1502.9	1254.3	2101.8	1435.1	1265.6
450	14331	17000	15154	12863	13156	12656	11936	13919	12855	10600	13313	12230	11386	11541	11328	14129	13449	14137	9720	9890	9970	11840	13510	9600	12110	11880	11810		11359	10472	11138	11888	12758	14498	15476	13533	19176		1582	1163.9	2700.7	3254.4	1322.1	1152.6	1932.3	1288.2	1762.8
455	14391	16743	14979	12830	12919	12796	12243	13889	12918	10429	13297	12206	11617	11676	11398	14156	13271	14129	9870	9620	10160	11710	12760	9510	11650	11920	12430		11359	10691	11223	12227	12796	14500	15328	13641	19103		1570.7	1322.1	3118.8	3570.8	1017	1661.1	2293.9	1559.4	1570.7
460	13927	16464	15194	12738	12828	12767	12136	14006	13143	10809	13418	12403	11212	11757	11417	14058	13566	14062	9670	9540	10410	12100	13270	9540	11940	12440	12140		11560	10460	11068	12052	12902	14789	15586	13418	19163		1469	1163.9	2779.8	4644.3	1525.5	1864.5	2350.4	1299.5	1401.2
465	14348	16600	15404	13068	13110	12940	12252	14005	13012	10648	13437	12362	11523	11705	11323	14198	14150	14484	9730	9560	9590	12620	13170	9420	12450	12810	11460		11508	10546	11221	12088	13176	14491	15630	13547	18972		971.8	2022.7	2994.5	5062.4	1231.7	1480.3	3118.8	1062.2	1322.1
470	14040	16647	15048	12891	13059	12694	12017	13921	13125	10754	13793	12426	11351	11819	11747	14298	13741	14540	9760	10050	9700	12390	13090	10170	12260	12130	12290		11464	10675	11278	12152	13092	14859	15619	13616	19368		2113.1	1649.8	4101.9	5989	1412.5	1695	2463.4	1265.6	1186.5
475	14166	16655	15357	12592	13474	12950	12333	13916	13131	10816	13856	12510	11755	11672	11728	14352	13845	14788	9550	10070	10060	12550	12930	9300	12160	13320	12450		11711	10537	11301	12102	13147	15025	16027	13718	19378		1740.2	1615.9	3898.5	6328	1231.7	2124.4	2644.2	1389.9	1480.3
480	14002	16455	14974	12759	13086	12985	12319	14214	13399	10726	13926	12449	11422	11956	11549	14739	13716	15080	9870	9660	9740	12390	12770	9710	11460	12380	11960		11545	10679	11402	12289	13559	15123	15736	13726	19355		1254.3	1717.6	5096.3	7853.5	1412.5	2237.4	2565.1	1186.5	1288.2
485	14084	17058	15201	13034	13322	12901	12522	14165	13143	10849	14251	12712	11489	11794	11507	14781	14073	14980	9630	9400	10330	12910	13280	9600	12470	12250	12300		11895	10653	11264	12448	13368	14861	15811	13727	19463		1412.5	2169.6	5729.1	8814	1276.9	1819.3	2779.8	1141.3	1344.7
490	14442	16450	15017	12947	13160	12872	12241	14496	13341	10741	14051	12682	11363	11886	11757	14656	13888	15049	9860	9940	10340	12440	13220	9670	12440	11890	12170		11640	10874	11224	12306	13366	15131	15732	13806	19551		1762.8	1762.8	6904.3	10418.6	1875.8	1819.3	3457.8	1435.1	1706.3
495	14189	16876	15294	12785	13097	13141	12434	14287	13328	10970	13982	12751	11407	11972	11806	14823	14106	15201	9830	10070	10020	12920	12980	9650	12040	12400	12080		11726	10844	11261	12527	13399	15461	15981	13789	19392		1932.3	1548.1	8000.4	11819.8	1401.2	2689.4	3604.7	1344.7	1254.3
500	14233	16622	15464	12805	13004	12980	12175	14098	13435	10804	13917	12745	11322	12049	11847	14844	14047	15461	10250	9380	9940	12270	13420	9680	12630	12160	12240		11920	10727	11445	12442	13327	15346	15873	13712	19172		1706.3	2282.6	10294.3	13334	1627.2	2384.3	3559.5	1457.7	1830.6
505	14103	16676	15478	13023	13143	13012	12160	14112	13395	11054	14287	12899	11721	11986	11769	14912	14367	15313	10420	9780	9830	12400	13110	9510	11850	12460	12460		11852	10745	11449	12486	13667	15377	15447	13793	19422		2079.2	2248.7	13108	16113.8	1717.6	2700.7	4203.6	1344.7	1762.8
510	14601	16508	15430	13019	13517	13077	12516	14630	13534	10918	13938	12969	11573	11940	11632	15105	14244	15220	10040	10160	10400	12300	13700	9780	12170	12660	12550		11962	10842	11656	12421	13552	15409	15580	13835	19572		1491.6	2960.6	16079.9	18419	881.4	2192.2	4011.5	1231.7	1423.8
515	14360	16634	15500	12951	12949	13185	12702	14476	13501	11049	14151	13080	11737	12002	11999	15022	14554	15303	10040	9720	10370	12350	13420	10040	12390	12690	12840		11852	11061	11421	12389	13594	15478	15835	14056	19630		1582	2757.2	20306.1	20825.9	1299.5	2700.7	4734.7	1570.7	1819.3
520	14577	16966	15274	12961	13236	13137	12466	14626	13481	10939	14028	12968	11656	11956	11703	15380	14331	15482	9570	10080	10240	11850	13110	9960	12490	12250	12590		12045	11019	11210	12558	13787	15763	15835	13745	19639		2000.1	3661.2	25651	23255.4	1356	3356.1	5480.5	1480.3	1152.6
525	14630	16789	15490	13170	13306	13162	12514	14423	13336	11067	14290	13032	11796	12370	11856	15183	14709	15210	10020	9990	9870	13120	13250	9520	12110	11950	11820		11837	11130	11500	12407	13784	15600	15636	13710	19769		2067.9	3322.2	30713.4	27266.9	1220.4	3073.6	5774.3	1898.4	1774.1
530	14266	16718	15041	13119	13128	13010	12461	14132	13388	11190	14324	12940	11638	12040	11917	15202	14211	15273	10020	9440	10440	12480	13900	9710	11870	12870	12410		12077	10925	11480	12617	13716	15794	15834	13849	19286		1943.6	3593.4	38137.5	30815.1	1073.5	4746	6407.1	1050.9	1570.7
535	14527	16683	15499	12938	13128	12867	12157	14597	13405	11098	14231	12922	11703	12297	11735	15152	14637	15498	9480	10380	10550	12380	13120	9830	12280	12340	12400		12035	10915	11399	12690	13584	15471	15791	13850	19512		2260	4689.5	47267.9	34250.3	1502.9	4644.3	6768.7	1921	1808
540	14581	16536	15450	12974	13327	13141	12393	14726	13572	10991	14570	13124	11601	12632	11934	15276	14343	15280	10100	10180	10580	12350	13120	10070	12020	12710	12880		12134	11086	11547	12709	14351	15765	15673	13649	19698		2169.6	5774.3	56149.7	38442.6	858.8	5164.1	7740.5	1819.3	2000.1
545	14326	17013	15323	13297	13311	13469	12624	14371	13485	11029	14129	12979	11650	13196	11855	15313	14816	15622	9900	9210	10380	13000	13620	9600	12180	12190	12160		12084	10869	11463	12508	13675	15755	15802	13980	19673		2067.9	5864.7	66387.5	42544.5	1310.8	6395.8	8418.5	2101.8	2486
550	14165	16683	15063	13022	13220	12882	12474	14398	13905	11053	14258	12892	11870	13181	12176	15436	14849	15581	10270	9670	10200	12480	13100	9640	12400	12790	11850		11940	10922	11784	12421	13815	15742	15999	13860	19533		2305.2	7232	77495.4	45832.8	1265.6	6395.8	9367.7	2147	1808
555	14198	16376	15271	13187	13309	13061	12615	14478	13641	11359	14329	13011	11602	13260	11789	15477	14501	15765	9600	10040	10270	12530	13620	9860	12510	12330	12290		12105	11125	11505	12463	13972	15914	15759	14141	19693		3220.5	8678.4	91586.5	49674.8	1480.3	7706.6	10701.1	2406.9	2813.7
560	14530	16708	15348	13085	13204	13115	12427	14181	13415	11290	14379	13133	11324	13357	11871	15462	14606	15421	9830	9460	10570	13110	13100	9850	12270	12640	11890		12082	11005	11667	12802	13752	16097	15752	13924	19674		2971.9	10260.4	104649	54115.7	1536.8	8441.1	11492.1	2339.1	3028.4
565	14171	16395	15151	13388	13298	13048	12574	14410	13801	11245	14261	12980	11628	13170	12053	15265	14672	15571	10370	9570	10030	12230	12930	9540	11900	12350	12870		12267	10934	11637	12651	13902	15712	15653	14154	19623		2983.2	12192.7	118921	58002.9	1254.3	9401.6	12158.8	2881.5	3808.1
570	14344	16684	15297	13287	13201	13009	12482	14348	13677	11264	14438	13144	11776	13321	11914	15553	14386	15729	9880	9740	10740	13140	13560	9550	12360	11730	12130		11717	11018	11505	12690	13890	15509	15763	13984	19630		3774.2	15424.5	133272	61234.7	1559.4	10463.8	13345.3	2971.9	4079.3
575	14306	17041	15289	13023	13312	13100	12582	14712	13539	11241	14105	12847	11694	13216	12105	15517	14568	15726	10640	9920	10140	12390	13440	10020	13070	12820	12490		12122	11082	11186	12601	13737	15760	15526	13902	19732		3966.3	17153.4	146369	65573.9	1525.5	10848	15514.9	2983.2	4757.3
580	14336	16768	15259	13324	13226	12922	12656	14563	13498	11279	14461	13252	11516	13146	12042	15471	14545	15501	10400	10280	10120	12240	13650	9560	12320	11980	12070		12250	11379	11387	12697	13706	15896	15989	14116	19708		4565.2	21289.2	162098	69223.8	1559.4	13175.8	17571.5	3593.4	5503.1
585	14118	16722	15052	12963	13058	12962	12355	14762	13551	11226	14081	13348	11653	13257	12049	15295	14834	15789	9610	10190	10830	12070	13340	10120	11930	12800	12380		12054	11172	11517	12883	13895	15722	15869	13855	19551		4610.4	25119.9	179376	71608.1	1243	14475.3	18125.2	3604.7	6689.6
590	14255	16615	14868	13432	13174	13119	12628	14219	13900	11388	14306	12982	11473	13331	11880	15396	14604	15392	9650	9190	10160	12500	13200	9780	12010	12920	12260		12127	11018	11653	12845	13632	15878	15916	13923	19710		5299.7	29493	189806	74218.4	1254.3	15221.1	20701.6	4260.1	8362
595	14232	16856	15494	13220	13158	13045	12586	14561	13754	11420	14506	13156	11812	13362	12134	15466	14866	16134	9910	9750	10380	12430	13750	9870	12080	12260	12100		12084	11192	11478	12700	13968	16040	15590	13993	20139		6248.9	35854.9	209773	76433.2	1774.1	16995.2	22475.7	4633	9209.5
600	14585	16924	15768	13001	12917	12982	12733	14593	13604	11366	14557	13168	11652	13471	11867	15571	14752	16049	10070	9740	9830	12420	13690	9540	12060	12730	12890		12273	11070	11733	12528	13987	15762	15863	14386	19610		6373.2	40702.6	218904	80896.7	1141.3	18554.6	24588.8	4972	12283.1
605	14669	16868	15347	13305	13117	13051	12774	14704	13599	11290	14435	12972	11789	13421	11870	15461	14912	15940	9950	9570	10410	12390	13830	9980	11930	11960	12420		12075	11087	11527	12692	13878	15681	15826	14069	19815		7604.9	48126.7	234599	82862.9	2655.5	20215.7	26114.3	4938.1	13910.3
610	14707	16937	15414	13108	12988	13124	12659	14676	13965	10995	14402	13032	11950	13453	12090	15505	14534	15722	9960	9940	10550	12990	14040	10720	12480	12710	12450		12207	11351	11717	12830	14025	15898	15697	13771	19441		8881.8	56172.3	248803	88264.3	1762.8	21910.7	29312.2	6305.4	16328.5
615	14442	16741	15410	13170	13259	12725	12600	14499	13570	11372	14607	13137	11952	13391	11897	15697	14410	15887	9800	9930	9870	12740	13400	9270	12400	12730	11810		12081	11052	11594	13000	14049	16210	15648	13851	19811		10373.4	65121.9	264985	88897.1	2214.8	23673.5	31052.4	6644.4	19865.4
620	14257	16741	15647	13150	13137	13339	12406	14623	13654	11568	14664	13262	12022	13374	11772	15669	14734	16106	10370	9500	10450	12310	13970	9790	12870	12400	11850		12244	11270	11482	12649	13833	15693	16067	13949	19481		11672.9	72670.3	276319	91936.8	1683.7	26758.4	34611.9	7277.2	25040.8
625	14791	16786	15369	13141	13265	13189	12722	14660	13585	11319	14526	13200	11958	13219	12027	16103	14405	15949	10090	9310	10770	12310	13110	10080	12230	12060	12150		11972	11389	11503	12659	13845	15474	15908	14039	19392		13774.7	84015.5	281189	93857.8	2508.6	28882.8	37109.2	8712.3	29990.2
630	14565	16631	15309	13506	13368	13161	12518	14574	13573	11420	14495	13231	11977	13595	12010	15515	14725	15615	9780	9490	10910	12810	13380	9880	12210	12500	12600		12124	11194	11825	12696	13792	15733	15843	14010	19497		15006.4	93484.9	302422	98637.7	3130.1	30826.4	40646.1	10418.6	35787.1
635	14627	16747	15405	13191	13263	13042	12587	15135	13606	11351	14770	13276	11777	13395	11986	15403	14617	15810	10260	9520	10780	12330	13200	9790	12580	12200	12170		12181	11206	11846	12789	13912	15963	15857	14235	19406		17096.9	103779	313812	97496.4	3084.9	32476.2	44736.7	11017.5	43211.2
640	14545	16556	15553	13247	12998	13106	12601	14729	13882	10998	14651	13080	11896	13103	12007	15795	14532	15907	9830	10190	10410	12090	13320	10430	12180	12060	12020		12391	11386	11558	12544	13947	15977	15917	13967	19730		20464.3	117735	322389	101745	4248.8	35222.1	47889.4	13639.1	52002.6
645	14583	16357	15485	12888	13321	13125	12533	14631	13493	11353	14588	13083	11838	13379	12042	15603	14733	15620	10510	9920	9940	12620	13640	9950	12100	12390	12500		12380	11467	11613	12638	14163	15642	16025	14060	19997		23391	129939	340593	103350	4746	37222.2	50025.1	15153.3	61426.8
650	14298	16484	15128	13349	12959	12937	12598	14463	13593	11598	14595	13098	11687	13283	11991	15674	14611	15977	9540	9980	10600	12150	13670	10250	12080	12530	12220		12154	11190	11760	12799	13955	15737	15631	13984	19662		26148.2	142143	350650	104638	6712.2	40069.8	54985.8	16859.6	73517.8
655	14526	16835	15266	13143	13385	13080	12415	14622	13540	11337	14655	13224	11943	13326	12113	15596	14755	16399	9960	9880	10310	12890	13770	9910	12260	12640	12070		12259	11226	11522	12578	13841	15750	16153	13964	19712		30611.7	154188	362832	106288	7740.5	42363.7	59065.1	18091.3	85936.5
660	14871	16767	15146	13149	13150	13292	12382	14545	13584	11250	14578	13302	11713	13088	12052	15497	14798	15507	9710	9440	9530	12400	13150	9670	12240	13000	12310		12049	11057	11649	13095	14014	15888	15740	13949	19923		34352	165262	369985	108706	8655.8	45313	63811.1	20294.8	98242.2
665	14181	16525	15395	13356	13335	12986	12740	14505	13796	11487	14575	13171	12093	13366	12140	15968	14558	15882	10570	10120	10430	12360	12990	9620	12350	12920	12350		12114	11165	11704	12454	13935	15868	15687	13943	19586		40431.4	172777	380460	110164	10938.4	46691.6	66703.9	23379.7	112932
670	14287	16878	15549	13186	13436	13220	12920	14998	13833	11271	14651	13311	11891	13098	12084	15776	14615	15992	10300	9530	10670	12380	13900	10730	12150	12410	12210		12132	11173	11689	12858	13783	16042	15898	13712	19354		45719.8	184032	381047	112424	13322.7	50533.6	72376.5	24860	129136
675	14479	16864	15275	13113	13264	13052	12625	14697	13689	11170	14562	13117	11817	13346	12069	15386	14867	16087	10030	9610	10510	13120	13170	10010	12020	12720	12580		12254	11179	11829	12782	13974	16254	15868	14049	19961		51369.8	190688	391613	110819	16565.8	52940.5	77518	28306.5	143431
680	14280	16565	15215	13132	13260	13186	12714	14600	13514	11256	14448	13008	11705	13337	11912	15754	14968	15979	10390	9820	10960	12420	13340	9930	11930	12640	11970		12045	11254	11673	12835	13873	15709	15724	13927	19689		58488.8	203118	406970	115294	19345.6	56726	79981.4	30815.1	159500
685	14310	16540	15524	13317	13102	13109	12523	14516	13685	11329	14461	13385	11855	13223	12158	15516	14545	16060	10110	9560	10550	12730	13730	10110	12390	12360	11770		12150	11328	11772	12922	13994	16004	15737	14143	19767		65336.6	214316	407602	114955	22939	60048.2	87032.6	33956.5	170641
690	14635	16690	15355	12985	13267	13439	12518	14497	13764	11593	14662	13518	11849	13391	12169	15724	14696	15915	10390	10550	10460	13150	13630	10250	12380	13030	12790		12148	11237	11487	12582	14013	15789	15767	14053	19573		73721.2	218813	409964	115938	26668	62545.5	92411.4	36770.2	187998
695	14618	16810	15417	13508	13098	13326	12447	14708	13813	11296	14650	13278	11724	13668	12195	15740	14784	15991	10300	10100	10200	12850	13860	10420	12920	12480	12330		12148	11025	11621	12586	14145	15662	15980	13670	19736		82523.9	227062	417524	115904	30442.2	66082.4	98954.1	41437.1	202699
700	14531	16790	15485	13218	13214	13063	12520	14850	13674	11242	14553	13067	11960	13458	12064	15721	14805	15971	10260	10300	10820	12750	13420	9870	12530	13030	12220		12387	11271	11573	12872	14046	15923	15859	13764	19717		88818	237244	423886	114593	35052.6	68545.8	103960	44815.8	216180
705	14494	16559	15506	13328	13274	13199	12637	14645	13955	11141	14442	13092	12000	13502	12062	15562	14354	15927	9900	10440	10660	12420	13080	10230	12190	13160	13100		12181	11219	11734	12616	13681	15835	15759	14090	20089		97677.2	242114	426247	117723	38408.7	71698.5	112266	47912	225458
710	14178	16511	15396	13483	13139	13150	12784	14735	13326	11347	14626	13424	11928	13210	12143	15601	14921	15921	10600	10430	10520	13130	13660	10070	12290	12650	12710		12271	11455	11647	12627	14107	16084	15955	13751	19598		108729	251922	432734	118842	43482.4	74241	118616	51912.2	238430
715	14673	16592	15570	13412	12965	13074	12705	14695	13662	11233	14607	13472	12076	13375	12162	15671	14510	16059	10390	9810	10940	12800	13850	9550	12290	12770	12490		12081	11086	11606	13043	14300	16154	15774	14046	20014		117294	253120	433807	118130	48544.8	79088.7	124888	57166.7	248849
720	14269	16926	15702	13398	13381	13287	12536	14690	13648	11454	14418	13478	12008	13251	12421	15925	14972	15980	10120	10440	10750	13080	13470	9890	12630	12470	12620		12097	11297	11644	12629	14086	15605	16117	13741	19556		124300	257346	447672	118752	53449	82523.9	131442	62782.8	261527
725	14558	17011	15366	13249	13080	13218	12509	14822	13774	11291	14937	13422	11813	13331	12063	15527	14631	16054	10060	10230	10160	12770	13900	9890	12260	12740	12180		12084	11500	11889	12684	13914	15774	16070	14139	19321		134300	266081	438700	118808	59392.8	86151.2	138922	67574	271754
730	14558	16549	15031	13549	13063	13217	12339	14744	13995	11291	15018	13407	11965	13341	12416	15683	14880	15835	10230	10220	9950	12520	13220	10320	11800	12390	11440		12264	11359	11511	12799	13951	16120	15648	14147	19377		144391	268092	442971	120040	66511.8	88625.9	149307	72828.5	275788
735	14771	16740	15702	13392	13065	13182	12509	14437	13950	11478	14720	13287	11807	13289	12318	15576	14889	16287	10110	10090	10550	12490	13430	9530	12070	12640	12060		12441	11240	11752	12693	13962	15989	16039	14092	19552		154516	275607	448147	124831	70602.4	91100.6	153296	80602.9	284726
740	14774	16559	15547	13239	13174	13264	12591	14647	13967	11498	14633	13257	12007	13495	12163	15712	14772	15836	10520	10530	10710	12250	13670	9590	12320	12530	12170		12281	11396	11586	12734	13775	15810	15990	13954	19474		159386	274534	444327	120209	75314.5	95824	162901	88806.7	297100
745	14493	16611	15372	13212	13006	12988	12642	14482	13355	11194	14562	13119	11928	13477	12065	15701	14642	15990	9890	10190	10820	12570	13180	9530	12700	12190	12750		12234	11494	11751	12950	13970	15723	15630	14151	19838		167150	278534	458170	122639	83348.8	98084	169059	98197	294817
750	14408	17305	15549	13438	13224	13242	12262	14842	13698	11483	14537	13150	12221	13193	12220	15668	14475	15998	10420	10000	10630	12780	13860	10510	12250	12190	12120		12389	11318	11681	12829	14072	16126	15978	14112	19761		175026	277381	456836	120661	89812.4	101734	174619	106401	300038
755	14314	16922	15561	13385	13144	13013	12437	14850	13900	11283	14808	13453	12127	13333	12158	15654	14762	15853	9960	10400	10090	12140	13450	9780	11960	12740	12780		12277	11224	11769	12796	14122	15723	15666	14156	19859		183139	282477	450294	121362	95010.4	105983	184755	113011	307767
760	14596	16557	15432	13212	12879	13490	12655	14750	13365	11309	14700	13405	11927	13355	12058	15774	14818	15841	9790	10930	10610	12830	13540	9550	12510	12200	12480		12349	11460	11676	12602	13944	15616	15970	14017	19454		188778	287551	462283	120741	104141	108729	186303	122605	310219
765	14878	16787	15513	13327	12992	13263	12507	14640	13731	11356	14701	13321	11907	13564	12357	15860	14624	15817	10340	10260	10190	12060	13620	10010	12710	11880	11680		12053	11142	12003	12893	13757	16036	15755	14225	19572		194891	287438	463809	121486	109169	110966	194699	130142	312965
770	14545	16778	15484	13300	12915	13244	12521	14689	13580	11153	14621	13275	12007	13354	12064	15807	14768	16384	10040	10350	10570	12780	13720	9780	12500	12750	12310		12304	11085	11782	12850	14010	16159	15945	14052	19649		201174	287393	457017	123012	117226	113497	198473	138617	317417
775	14778	16849	15499	13519	13134	13113	12878	14747	13668	11429	14379	13382	11842	13268	12035	15470	14737	15970	9950	9810	10760	12280	13200	9650	12120	13000	12380		12543	11316	11654	12877	14027	15954	15773	14088	19757		204598	288647	456271	122526	123486	116842	204835	146889	325948
780	14634	16889	15376	13407	13113	13107	12551	14716	13454	11428	14833	13345	12081	13585	12139	15660	14854	16132	9740	10220	9660	13050	13940	9900	12260	12400	13210		11999	11115	11825	12741	13702	15750	15918	14139	20293		213683	289766	466905	121701	129600	121260	208994	154821	322039
785	14508	16865	15202	13070	13320	13098	12571	14848	13535	11410	14304	13539	11830	13548	12020	15891	14643	15796	10250	10610	10560	12550	13540	10160	12480	12400	12160		12472	11339	11597	12666	13899	15554	15420	14142	19719		213163	287935	458339	120413	137340	125520	213954	162754	330050
790	14703	16617	15358	13305	13211	13118	12531	14720	13828	11398	14829	13372	12029	13464	12284	15380	14630	16038	10040	11080	10450	12690	13420	9410	12050	12830	12090		12265	11083	11893	12649	13946	15829	15911	13976	19328		220531	293642	466634	121984	140742	125294	215118	170630	327316
795	14931	16773	15578	13251	13079	13280	12475	14650	13777	11461	14765	13394	12129	13261	12245	15691	14628	15674	10280	10860	10930	12920	13340	9810	13160	12940	12340		12573	11187	11707	12853	14180	15900	15998	14016	19850		223853	295970	456622	121102	151002	129329	219695	177433	329678
800	14612	16992	15152	13326	13095	13106	12570	14845	13790	11461	14677	13441	11943	13692	12125	15945	14585	15884	9330	10330	9980	12610	13270	10800	12040	12640	12790		12184	11261	11782	12787	13699	15627	16018	13835	19843		235786	297326	457548	124345	154866	130639	226215	184280	336853
805	14708	16820	15290	13301	12793	13154	12684	14840	13757	11422	14691	13544	11853	13313	12277	15926	14681	16096	9850	10550	10310	12420	13300	10040	12530	12610	12210		12421	11089	11740	12755	14020	16064	15803	14218	19638		232667	288399	460418	120944	160810	138278	227672	188992	332491
810	14513	16800	15422	13259	12993	13245	12522	14298	13830	11397	14549	13476	12075	13507	11991	15713	14697	16106	9910	10900	10380	12220	13670	9950	12240	12040	12390		12342	11311	11784	12958	14045	15961	16009	13705	19959		233628	294444	456350	120921	168946	139578	234520	198733	335361
815	14636	16914	15613	13413	12909	13120	12699	14511	13610	11606	14710	13478	11899	13400	12146	15856	14619	16017	9470	10950	10480	13020	13880	10120	12550	12230	12170		12450	11401	11436	12975	14073	15797	15999	13902	19924		236351	296410	461130	121226	172054	141578	231028	200100	335316
820	14912	17023	15508	13371	12983	12981	12486	14697	14392	11416	14688	13254	11992	13243	12376	15611	14754	15940	10240	10390	10180	13240	13910	9820	12320	12760	12480		12276	11255	11675	12816	13981	15855	15916	14378	20052		235176	298828	470894	123633	174404	145273	237300	205547	336729
825	14520	16829	15111	13384	13051	13313	12340	14457	13783	11441	14612	13546	11986	13708	12009	15824	14925	15941	10080	10200	10650	13000	13840	9630	12280	12330	12300		12188	11235	11684	12782	14036	15700	16140	14030	19659		239899	289540	465266	123441	182879	144391	235413	210203	337158
830	14865	16886	15399	13153	13051	13224	12909	14918	13681	11440	14746	13470	12213	13594	12233	15538	14753	16234	10480	10460	10750	12910	13460	9900	11570	12370	12380		12213	11316	11714	12832	13917	15835	15975	13979	19034		244193	299179	466001	125046	181659	147544	239662	212655	334548
835	14918	16753	15323	13458	13014	13208	12711	14747	13867	11422	14621	13554	11876	13520	12309	15733	14809	15733	10260	10570	10330	12530	13310	9970	12500	12930	12290		12098	11299	11936	12682	13980	15906	15965	13765	19367		244803	303382	469877	123588	189218	149250	238769	219853	337000
840	14438	17046	15657	13331	13057	13438	12295	14797	13710	11355	14792	13509	11978	13452	12336	16102	14823	15842	10670	10720	10770	12510	13680	10080	12160	12560	12290		12137	11362	11604	12894	14154	15632	16169	13661	19491		245380	295212	460667	122481	194134	151556	242216	218474	344650
845	14603	16987	15424	13519	12764	13361	12517	14548	13885	11360	14588	13545	12251	13631	12201	15823	14485	16082	11230	10420	10450	12740	14040	10050	11890	13110	12610		12278	11034	11836	12671	14024	15864	15650	13780	19496		243956	297269	456927	123080	193885	152279	242735	220960	340367
850	14445	16843	15583	13572	13208	13372	12750	14653	13947	11409	14817	13314	11917	13529	12467	15544	15298	15714	9780	10420	10340	12480	13470	9990	12530	12910	12670		12112	11382	11710	12979	14030	15795	15856	13850	19553		246950	294828	468611	123125	197004	154528	243730	227130	342424
855	14856	16551	15417	13455	12897	13407	12659	14775	13987	11807	14771	13532	12105	13751	12150	15831	14903	15887	10400	10040	10950	12620	13710	10180	12320	12580	12280		12266	11610	11554	12782	14436	15998	15732	14032	19683		251572	297540	469764	124503	204338	156268	247730	230226	342074
860	14464	16885	15413	13379	12807	13375	12635	14584	13747	11364	14738	13458	12012	13274	12253	15842	14752	15935	10270	11090	10050	12800	13730	9980	12480	12470	12670		12450	11300	11782	12860	14274	15910	15761	13896	19670		246600	293947	459288	123385	205174	157963	251199	232712	334921
865	14983	16998	15379	13488	13043	13502	12444	14594	13883	11283	14757	13305	11889	13527	12285	15770	14851	16003	10110	10450	10030	12240	14020	9720	12680	12160	12000		12352	11153	11881	12762	14130	15737	16026	13678	19483		254160	296953	473210	122063	208508	160968	252939	234125	336322
870	14877	17119	15662	13343	13166	13186	12517	14642	13836	11205	14875	13630	12037	13560	12155	15545	14484	15897	10470	10270	10340	12440	13380	9960	12650	12700	12010		12367	11471	11917	12841	14038	15924	15766	13934	19666		251256	294241	467063	121882	212734	161274	247877	235594	339090
875	14616	17341	15680	13462	13209	13334	12768	14676	13469	11350	14719	13742	12109	13464	12245	15829	14721	16263	10540	10230	10530	12640	13210	9810	12320	12610	12690		12592	11781	11568	12571	13967	15819	16097	14008	19439		249696	298410	462904	121373	210157	161432	250498	238306	331971
880	14797	16925	15440	13563	12988	13218	12665	14718	13823	11611	14655	13863	12038	13556	12256	15542	14743	15932	9790	10010	10660	12810	13380	10000	12250	12300	12520		12365	11505	11686	12882	13896	16201	15748	13807	19657		250385	299371	479097	122582	211276	165093	251369	238001	345509
885	14650	16930	15171	13519	12955	13140	12575	14697	13728	11455	14777	13750	11773	13389	12084	15788	14748	16084	10080	10150	10900	12460	13370	9440	12760	12910	12060		12258	11446	11941	12978	14095	16011	15812	14060	19847		251888	296591	469572	122820	218429	164053	250013	242927	344808
890	14879	16774	15215	13388	13045	12989	12469	14951	13778	11732	14380	13576	12079	13616	12288	15867	14714	16339	10210	10460	10000	12450	13350	9530	12180	12240	12360		12392	11330	11554	12946	13769	16040	15914	14403	19649		253911	304264	471165	123170	217468	164584	247617	245719	341136
895	14530	17244	15393	13156	13161	13242	12385	15037	13865	11626	14818	13778	11974	13520	12335	15489	14832	15607	9430	10970	10780	12950	13980	9470	12210	12430	12260		12290	11530	11802	12803	14115	15706	15831	14241	19824		250962	295981	476159	123916	217570	163827	253583	243425	342842
900	14904	16860	15538	13256	12881	13170	12518	14827	13460	11357	14922	13653	12127	13519	12107	15939	14956	15899	9900	10670	10610	12470	13540	10290	12330	12580	12050		12528	11412	11852	12737	14214	15855	15758	14046	19315		253188	300795	469685	123825	223491	164144	253470	246442	338842

## Sheet: AC_A
Time	Insulin_AC_A	Insulin_AC_A	Insulin_AC_A	Insulin_AC_A	Insulin_AC_A	Insulin_AC_A	Insulin_AC_A	Insulin_AC_A	Insulin_AC_A	Insulin_AC_A	Insulin_AC_A	Insulin_AC_A	Insulin_AC_A	Insulin_AC_A	Insulin_AC_A	Insulin_AC_A	Insulin_AC_A	Insulin_AC_A		Insulin_AC_A_EGCG	Insulin_AC_A_EGCG	Insulin_AC_A_EGCG	Insulin_AC_A_EGCG	Insulin_AC_A_EGCG	Insulin_AC_A_EGCG	Insulin_AC_A_EGCG	Insulin_AC_A_EGCG	Insulin_AC_A_EGCG		Insulin_AC_A_EGCGox	Insulin_AC_A_EGCGox	Insulin_AC_A_EGCGox	Insulin_AC_A_EGCGox	Insulin_AC_A_EGCGox	Insulin_AC_A_EGCGox	Insulin_AC_A_EGCGox	Insulin_AC_A_EGCGox	Insulin_AC_A_EGCGox
1	2024	2107	2069	2064	2086	2079	2012	2105	2098	2186	2188	2110	2192	2162	2206	2214	2213	2290		2083	2152	2152	2067	2244	2126	2145	2169	2152		2175	2247	2335	2301	2344	2169	2315	2232	2200
3	1735	1850	1883	1881	1814	1896	1784	1842	1830	1908	1901	1996	1941	1973	1913	1932	1940	1927		1900	1925	1946	1931	1871	1944	1891	2014	1862		2606	1990	1927	2068	2029	1906	1952	1997	1909
5	1634	1793	1701	1714	1660	1786	1721	1711	1664	1704	1807	1811	1753	1745	1796	1719	1760	1714		1701	1735	1803	1748	1815	1829	1767	1806	1692		1699	1811	1845	1736	1819	1736	1720	1715	1697
7	1546	1566	1573	1627	1551	1701	1655	1629	1588	1617	1689	1579	1578	1611	1631	1565	1657	1577		1626	1657	1651	1636	1631	1637	1639	1668	1581		1522	1600	1609	1659	1595	1595	1657	1555	1639
9	1484	1535	1532	1497	1620	1571	1512	1499	1541	1547	1531	1570	1524	1562	1578	1531	1557	1540		1545	1542	1574	1519	1535	1531	1540	1590	1491		1459	1540	1555	1649	1549	1469	1585	1522	1544
11	1349	1420	1513	1418	1455	1507	1441	1474	1425	1516	1475	1523	1494	1452	1461	1474	1502	1477		1406	1502	1458	1522	1555	1471	1444	1514	1478		1459	1498	1469	1442	1435	1399	1472	1400	1488
13	1363	1340	1375	1363	1460	1438	1442	1439	1343	1502	1442	1416	1484	1515	1427	1511	1427	1420		1454	1453	1469	1419	1464	1417	1395	1505	1417		1437	1437	1458	1451	1409	1354	1411	1422	1391
15	1345	1403	1426	1398	1398	1424	1379	1345	1349	1443	1466	1404	1382	1368	1448	1450	1417	1364		1416	1422	1418	1328	1428	1404	1431	1434	1405		1345	1423	1392	1328	1410	1379	1365	1358	1362
17	1310	1367	1315	1371	1367	1387	1366	1366	1327	1387	1378	1419	1343	1400	1335	1453	1392	1323		1377	1367	1460	1337	1414	1408	1370	1380	1391		1344	1349	1435	1354	1395	1359	1365	1314	1315
19	1356	1409	1371	1332	1370	1455	1360	1313	1261	1379	1458	1363	1359	1367	1373	1389	1389	1366		1355	1389	1392	1374	1333	1349	1359	1395	1305		1374	1337	1320	1330	1347	1324	1335	1337	1353
21	1351	1311	1280	1330	1315	1374	1254	1307	1286	1362	1380	1324	1383	1366	1375	1380	1346	1350		1358	1353	1334	1357	1358	1351	1353	1335	1305		1285	1295	1366	1317	1360	1334	1302	1313	1271
23	1240	1347	1312	1307	1337	1310	1365	1329	1367	1360	1333	1315	1324	1285	1386	1286	1334	1336		1315	1359	1322	1319	1390	1345	1368	1389	1353		1305	1312	1282	1387	1340	1306	1282	1327	1270
25	1310	1313	1303	1244	1292	1403	1276	1238	1293	1329	1364	1331	1408	1287	1363	1312	1386	1373		1290	1390	1279	1268	1350	1353	1290	1377	1333		1316	1318	1282	1326	1252	1274	1299	1290	1305
27	1265	1309	1290	1263	1341	1359	1358	1225	1307	1260	1264	1310	1328	1349	1298	1346	1353	1312		1372	1384	1348	1269	1321	1370	1326	1342	1306		1249	1288	1311	1310	1235	1201	1319	1239	1245
29	1323	1259	1285	1281	1287	1333	1335	1264	1300	1325	1369	1361	1390	1293	1376	1303	1313	1297		1307	1360	1342	1346	1252	1313	1299	1313	1335		1347	1290	1254	1323	1337	1225	1216	1300	1333
31	1294	1320	1316	1295	1266	1340	1287	1266	1272	1356	1331	1354	1365	1319	1271	1318	1264	1318		1275	1280	1304	1282	1306	1265	1300	1349	1284		1260	1317	1304	1297	1240	1286	1248	1268	1246
33	1308	1347	1322	1286	1310	1300	1237	1224	1308	1311	1326	1284	1331	1338	1357	1303	1409	1314		1374	1359	1384	1351	1264	1304	1316	1327	1310		1289	1345	1316	1299	1284	1285	1320	1223	1263
35	1342	1290	1273	1259	1314	1418	1232	1284	1307	1305	1319	1246	1299	1311	1300	1314	1318	1321		1308	1301	1378	1270	1345	1321	1304	1280	1375		1302	1280	1255	1216	1282	1260	1327	1239	1263
37	1306	1246	1224	1295	1297	1302	1264	1308	1317	1284	1333	1322	1324	1391	1343	1264	1298	1288		1353	1291	1354	1275	1384	1356	1269	1322	1251		1282	1370	1319	1282	1260	1244	1260	1195	1218
39	1289	1300	1276	1296	1300	1321	1232	1287	1331	1300	1307	1281	1399	1313	1242	1348	1281	1296		1361	1305	1287	1299	1333	1275	1272	1298	1329		1283	1302	1340	1279	1275	1323	1268	1298	1289
41	1362	1231	1245	1284	1239	1321	1324	1230	1248	1300	1259	1301	1303	1338	1372	1356	1282	1286		1245	1340	1338	1322	1256	1342	1268	1326	1299		1205	1251	1246	1232	1248	1203	1230	1270	1218
43	1298	1301	1329	1234	1255	1288	1290	1311	1274	1352	1257	1353	1306	1265	1259	1328	1351	1310		1329	1305	1332	1378	1286	1304	1357	1325	1295		1221	1240	1277	1293	1291	1277	1290	1240	1230
45	1257	1326	1327	1278	1244	1260	1314	1230	1294	1359	1365	1323	1291	1293	1331	1346	1317	1300		1340	1318	1282	1260	1250	1301	1270	1241	1348		1281	1291	1296	1319	1320	1246	1173	1182	1234
47	1296	1312	1341	1294	1323	1333	1273	1241	1298	1300	1258	1320	1306	1273	1318	1307	1296	1314		1276	1324	1290	1253	1286	1268	1345	1381	1255		1232	1269	1261	1241	1297	1219	1217	1274	1217
49	1344	1348	1286	1216	1278	1343	1343	1310	1301	1390	1337	1295	1308	1324	1333	1392	1320	1355		1359	1344	1262	1304	1309	1273	1297	1305	1365		1173	1289	1284	1279	1280	1283	1266	1223	1296
51	1300	1316	1307	1262	1307	1282	1329	1300	1247	1276	1310	1293	1285	1312	1263	1312	1306	1329		1338	1373	1263	1321	1352	1265	1275	1316	1286		1274	1286	1248	1288	1328	1227	1260	1274	1201
53	1262	1291	1303	1289	1288	1310	1206	1333	1285	1302	1286	1317	1327	1252	1311	1344	1308	1326		1322	1277	1296	1324	1296	1300	1263	1321	1266		1275	1324	1289	1280	1235	1242	1212	1263	1196
55	1268	1267	1261	1206	1244	1343	1304	1284	1248	1295	1338	1366	1300	1295	1271	1320	1350	1355		1338	1313	1392	1325	1370	1275	1214	1227	1331		1201	1273	1257	1256	1346	1252	1268	1238	1231
57	1346	1351	1252	1283	1270	1318	1294	1329	1291	1373	1278	1279	1250	1282	1340	1321	1283	1307		1377	1275	1328	1280	1360	1323	1275	1366	1310		1262	1221	1302	1270	1232	1211	1283	1242	1298
59	1356	1300	1311	1229	1309	1278	1230	1298	1267	1372	1320	1307	1322	1294	1298	1408	1362	1322		1362	1288	1297	1304	1349	1326	1287	1349	1380		1228	1247	1316	1287	1290	1231	1244	1181	1165
61	1313	1275	1288	1330	1242	1323	1314	1292	1270	1398	1296	1329	1298	1313	1215	1273	1294	1322		1260	1278	1299	1348	1311	1346	1305	1256	1329		1227	1252	1327	1256	1244	1302	1264	1289	1308
63	1293	1334	1308	1303	1313	1295	1228	1303	1279	1323	1288	1254	1307	1277	1282	1306	1292	1312		1316	1288	1341	1294	1378	1291	1369	1283	1320		1276	1269	1274	1269	1252	1260	1300	1273	1208
65	1267	1230	1205	1296	1306	1335	1256	1331	1294	1334	1293	1264	1361	1319	1287	1338	1324	1336		1356	1362	1279	1351	1343	1343	1304	1328	1283		1216	1235	1325	1192	1299	1255	1209	1240	1230
67	1240	1297	1324	1251	1271	1343	1299	1290	1316	1319	1351	1318	1313	1290	1235	1392	1247	1304		1313	1243	1318	1336	1329	1360	1300	1357	1344		1205	1214	1276	1252	1250	1255	1299	1279	1193
69	1321	1246	1295	1258	1253	1265	1225	1278	1291	1331	1378	1313	1363	1297	1354	1268	1346	1259		1362	1327	1280	1275	1269	1327	1350	1272	1313		1249	1230	1321	1240	1289	1228	1255	1196	1230
71	1334	1269	1346	1287	1264	1312	1312	1259	1244	1336	1330	1322	1327	1362	1324	1245	1303	1344		1255	1311	1273	1243	1320	1307	1304	1289	1292		1270	1313	1279	1219	1257	1271	1232	1244	1273
73	1213	1334	1273	1312	1312	1355	1285	1286	1326	1281	1336	1298	1340	1296	1288	1294	1315	1263		1278	1248	1319	1235	1301	1327	1292	1312	1321		1180	1248	1227	1290	1270	1160	1222	1262	1162
75	1284	1265	1268	1225	1281	1313	1249	1241	1310	1341	1310	1285	1290	1328	1328	1291	1323	1323		1324	1381	1362	1327	1285	1298	1339	1288	1334		1263	1309	1225	1257	1182	1161	1196	1285	1218
77	1289	1258	1317	1226	1267	1350	1275	1254	1315	1313	1353	1295	1304	1321	1324	1356	1326	1290		1290	1322	1318	1327	1352	1341	1241	1280	1251		1264	1225	1208	1238	1196	1286	1205	1273	1209
79	1308	1305	1318	1279	1365	1328	1266	1305	1315	1340	1324	1280	1236	1309	1353	1379	1313	1318		1299	1267	1359	1275	1301	1242	1328	1295	1327		1250	1210	1293	1302	1276	1210	1278	1214	1255
81	1348	1274	1236	1346	1300	1258	1281	1308	1288	1372	1268	1288	1398	1329	1286	1296	1310	1327		1311	1353	1311	1278	1259	1395	1280	1279	1344		1254	1224	1264	1209	1311	1247	1247	1253	1238
83	1287	1287	1221	1225	1353	1354	1252	1388	1255	1290	1315	1352	1298	1317	1304	1332	1293	1281		1333	1343	1349	1356	1258	1325	1320	1379	1321		1274	1334	1266	1262	1267	1282	1218	1188	1247
85	1289	1350	1326	1281	1288	1309	1276	1308	1318	1340	1398	1350	1258	1295	1366	1308	1326	1293		1268	1286	1337	1343	1345	1298	1264	1326	1264		1233	1228	1340	1247	1259	1176	1257	1214	1241
87	1297	1306	1323	1339	1261	1330	1260	1305	1327	1336	1361	1326	1273	1299	1303	1315	1246	1296		1286	1331	1307	1317	1255	1322	1317	1296	1276		1254	1227	1321	1264	1304	1222	1285	1219	1227
89	1290	1286	1340	1332	1333	1334	1244	1285	1338	1325	1288	1286	1346	1319	1369	1319	1256	1257		1322	1304	1377	1253	1334	1344	1233	1316	1311		1227	1214	1275	1266	1258	1209	1251	1238	1278
91	1324	1236	1278	1269	1255	1332	1264	1249	1261	1307	1334	1338	1333	1247	1323	1263	1335	1343		1318	1327	1298	1345	1347	1294	1252	1227	1293		1246	1253	1237	1228	1220	1226	1258	1283	1317
93	1335	1355	1308	1279	1300	1272	1211	1319	1292	1270	1303	1395	1323	1310	1353	1315	1323	1348		1315	1278	1356	1268	1276	1351	1281	1328	1304		1251	1284	1322	1275	1251	1269	1321	1255	1298
95	1333	1261	1272	1269	1328	1335	1265	1313	1330	1350	1347	1311	1278	1289	1323	1300	1289	1295		1303	1285	1284	1311	1288	1351	1302	1306	1344		1219	1231	1262	1299	1255	1270	1247	1244	1203
97	1331	1248	1346	1248	1279	1315	1272	1320	1344	1256	1320	1310	1309	1329	1290	1300	1307	1335		1357	1334	1360	1273	1312	1342	1279	1291	1347		1290	1235	1264	1244	1222	1275	1249	1282	1236
99	1307	1298	1247	1285	1260	1340	1320	1329	1293	1336	1314	1312	1360	1367	1329	1311	1337	1275		1358	1373	1254	1278	1271	1237	1305	1299	1309		1196	1277	1337	1275	1301	1231	1233	1295	1173
101	1250	1299	1293	1258	1274	1309	1269	1305	1294	1316	1347	1287	1321	1268	1347	1313	1311	1333		1354	1352	1313	1256	1306	1252	1302	1323	1287		1252	1274	1299	1316	1263	1245	1215	1245	1231
103	1288	1328	1289	1285	1307	1365	1289	1295	1271	1277	1296	1347	1357	1338	1294	1292	1280	1279		1338	1283	1297	1263	1309	1361	1278	1333	1313		1284	1298	1314	1269	1229	1281	1209	1267	1234
105	1293	1274	1267	1284	1298	1295	1254	1305	1366	1321	1339	1325	1310	1371	1331	1285	1364	1284		1251	1351	1318	1332	1325	1263	1252	1275	1272		1283	1299	1212	1291	1285	1297	1256	1162	1213
107	1251	1219	1329	1219	1320	1329	1271	1238	1269	1303	1349	1361	1349	1301	1270	1330	1327	1306		1335	1353	1380	1256	1347	1349	1266	1287	1301		1247	1310	1267	1293	1159	1266	1208	1223	1250
109	1346	1306	1279	1311	1325	1293	1252	1282	1268	1299	1300	1326	1343	1346	1289	1361	1350	1378		1349	1309	1307	1407	1326	1239	1301	1347	1346		1241	1235	1229	1273	1313	1219	1305	1213	1224
111	1246	1330	1330	1290	1333	1356	1303	1275	1280	1297	1300	1292	1314	1281	1349	1399	1338	1351		1291	1304	1333	1355	1354	1334	1291	1307	1285		1192	1266	1242	1305	1230	1281	1321	1282	1152
113	1246	1234	1237	1295	1263	1345	1278	1274	1251	1252	1358	1354	1278	1282	1298	1251	1338	1351		1288	1326	1337	1387	1306	1371	1338	1345	1352		1270	1257	1290	1280	1283	1216	1248	1228	1200
115	1309	1269	1311	1249	1247	1320	1310	1306	1342	1296	1328	1352	1309	1366	1288	1267	1244	1362		1317	1248	1328	1279	1306	1260	1326	1341	1293		1225	1261	1244	1196	1249	1288	1202	1295	1241
117	1293	1300	1316	1231	1313	1321	1248	1295	1314	1384	1342	1343	1334	1340	1365	1269	1338	1301		1324	1308	1284	1268	1307	1299	1323	1312	1273		1208	1191	1218	1265	1250	1243	1288	1274	1266
119	1198	1271	1323	1292	1319	1317	1288	1277	1329	1365	1359	1315	1314	1363	1317	1346	1361	1317		1297	1251	1317	1323	1321	1266	1287	1334	1314		1210	1177	1296	1209	1232	1239	1277	1280	1245
121	1262	1338	1281	1255	1297	1328	1281	1295	1262	1303	1374	1346	1356	1313	1362	1299	1380	1341		1368	1257	1278	1333	1290	1265	1251	1331	1337		1289	1214	1326	1289	1280	1238	1238	1287	1239
123	1373	1307	1315	1168	1270	1366	1279	1301	1337	1423	1348	1301	1350	1383	1411	1332	1407	1324		1336	1334	1351	1296	1316	1301	1231	1367	1259		1218	1311	1230	1274	1219	1272	1326	1258	1241
125	1312	1250	1348	1369	1267	1255	1248	1290	1306	1340	1320	1372	1385	1417	1353	1353	1361	1331		1247	1288	1381	1335	1343	1267	1306	1328	1280		1235	1246	1284	1302	1248	1226	1271	1291	1267
127	1328	1303	1315	1329	1335	1378	1289	1316	1336	1316	1346	1287	1290	1371	1406	1348	1362	1314		1338	1314	1294	1297	1362	1319	1316	1282	1372		1271	1321	1254	1245	1323	1232	1237	1281	1178
129	1278	1286	1328	1274	1305	1381	1278	1318	1315	1350	1371	1378	1361	1361	1365	1295	1361	1347		1340	1274	1253	1330	1290	1347	1312	1344	1306		1244	1252	1323	1270	1246	1205	1222	1246	1242
131	1290	1347	1246	1336	1383	1328	1236	1306	1260	1342	1334	1382	1370	1374	1386	1333	1372	1412		1308	1295	1316	1326	1310	1375	1289	1397	1353		1237	1236	1336	1223	1286	1300	1268	1294	1272
133	1310	1351	1290	1307	1325	1362	1261	1294	1340	1405	1408	1289	1409	1383	1443	1362	1416	1335		1312	1370	1346	1334	1306	1319	1295	1344	1351		1314	1247	1269	1247	1209	1219	1299	1239	1221
135	1317	1304	1302	1327	1417	1491	1295	1276	1314	1339	1411	1382	1457	1448	1348	1311	1435	1411		1310	1291	1318	1386	1342	1395	1351	1342	1301		1252	1283	1286	1215	1209	1262	1289	1285	1234
137	1325	1329	1311	1312	1369	1480	1322	1317	1328	1382	1324	1368	1500	1496	1429	1394	1389	1414		1266	1340	1330	1348	1309	1325	1317	1390	1366		1228	1222	1232	1259	1273	1282	1249	1263	1233
139	1302	1358	1366	1298	1344	1412	1321	1290	1333	1455	1446	1420	1427	1442	1582	1382	1392	1401		1271	1302	1352	1335	1379	1410	1370	1438	1388		1285	1278	1316	1270	1242	1246	1280	1218	1215
141	1288	1310	1341	1324	1322	1483	1324	1277	1326	1371	1470	1410	1417	1444	1625	1454	1517	1524		1324	1319	1365	1334	1366	1434	1363	1439	1412		1195	1236	1239	1235	1222	1250	1271	1291	1232
143	1336	1367	1305	1348	1441	1466	1268	1382	1363	1384	1519	1423	1539	1570	1578	1451	1507	1489		1351	1294	1319	1340	1407	1386	1340	1506	1377		1258	1278	1376	1294	1259	1223	1245	1274	1198
145	1383	1291	1330	1367	1462	1577	1286	1393	1343	1428	1501	1493	1543	1602	1695	1558	1513	1567		1359	1381	1345	1395	1461	1456	1399	1531	1405		1260	1268	1233	1203	1233	1170	1260	1256	1217
147	1253	1350	1330	1338	1528	1617	1450	1426	1318	1408	1589	1633	1588	1663	1759	1569	1687	1613		1337	1344	1423	1453	1352	1392	1456	1605	1441		1312	1305	1242	1281	1245	1314	1252	1318	1256
149	1286	1315	1278	1432	1589	1713	1334	1477	1376	1511	1692	1724	1768	1715	1905	1566	1684	1777		1275	1410	1410	1547	1452	1455	1450	1633	1445		1306	1253	1254	1128	1273	1224	1300	1279	1308
151	1332	1357	1444	1406	1627	1737	1520	1628	1421	1498	1752	1766	1796	1786	1933	1665	1790	1852		1359	1328	1479	1541	1456	1564	1555	1690	1558		1343	1243	1224	1306	1294	1349	1264	1301	1183
153	1307	1427	1414	1441	1761	1854	1480	1595	1377	1639	1842	1787	1865	1945	2072	1732	1905	1861		1332	1399	1507	1626	1584	1680	1587	1794	1558		1214	1285	1344	1323	1260	1380	1340	1300	1239
155	1313	1432	1483	1552	1868	1896	1511	1702	1393	1690	1936	1875	1912	2062	2133	1796	1908	2040		1265	1468	1535	1626	1549	1726	1574	1787	1607		1244	1342	1322	1282	1272	1295	1406	1349	1295
157	1314	1486	1547	1514	1875	1983	1636	1809	1463	1733	2092	2015	2028	2127	2348	1919	2063	2148		1350	1487	1584	1650	1701	1762	1664	2008	1665		1237	1309	1315	1314	1272	1432	1385	1393	1262
159	1359	1541	1495	1659	1959	2135	1620	1848	1554	1821	2213	2157	2112	2248	2408	1956	2247	2329		1363	1458	1657	1793	1735	1883	1812	2125	1701		1268	1291	1341	1264	1208	1474	1429	1448	1272
161	1382	1610	1465	1673	2117	2222	1674	2006	1594	1896	2263	2272	2200	2484	2556	2128	2326	2393		1404	1531	1817	1807	1820	1950	1936	2212	1827		1262	1287	1299	1314	1280	1526	1452	1476	1354
163	1411	1629	1640	1735	2284	2349	1684	2115	1570	2016	2445	2450	2335	2580	2647	2155	2468	2519		1405	1526	1914	1912	1897	2020	2056	2256	1833		1307	1283	1396	1271	1265	1532	1474	1445	1323
165	1497	1645	1719	1841	2407	2408	1796	2233	1640	2136	2580	2515	2446	2666	2710	2338	2584	2691		1458	1663	1922	2023	2009	2155	2171	2451	1961		1295	1337	1346	1251	1268	1569	1605	1570	1306
167	1478	1769	1657	1953	2455	2524	1871	2293	1711	2218	2661	2614	2599	2824	2924	2413	2647	2635		1390	1689	2174	2100	2124	2217	2210	2540	2068		1218	1326	1431	1324	1289	1575	1502	1469	1374
169	1472	1943	1787	2034	2667	2614	1930	2332	1738	2365	2739	2697	2660	2953	3030	2390	2818	2847		1319	1790	2098	2136	2285	2330	2364	2748	2190		1353	1325	1432	1340	1280	1754	1657	1647	1380
171	1502	1912	1837	2126	2824	2759	2115	2549	1773	2516	2941	2974	2818	2977	3164	2669	3018	3004		1464	1828	2242	2307	2314	2427	2515	2821	2261		1282	1384	1499	1333	1336	1827	1767	1756	1433
173	1570	2015	1953	2445	2841	3009	2151	2613	1916	2672	3054	3053	3016	3259	3346	2760	3059	3130		1480	2028	2430	2347	2459	2552	2705	3026	2399		1311	1347	1567	1387	1281	1900	1868	1900	1502
175	1679	2198	2098	2386	3072	3071	2349	2748	1984	2791	3185	3290	3103	3396	3343	2769	3182	3211		1516	2016	2612	2620	2750	2703	2840	3160	2465		1392	1433	1557	1343	1302	2228	1955	2116	1549
177	1757	2306	2186	2559	3156	3164	2295	2875	2134	2969	3362	3336	3105	3441	3544	2904	3344	3264		1466	2137	2742	2668	2718	2877	2817	3327	2670		1412	1450	1516	1382	1312	2326	2077	2290	1637
179	1773	2396	2331	2767	3250	3328	2439	2989	2193	3086	3512	3437	3285	3650	3694	3010	3414	3448		1554	2232	2809	2742	2883	2991	3041	3388	2781		1331	1469	1650	1421	1342	2568	2540	2652	1677
181	1908	2537	2407	2917	3403	3429	2506	3068	2161	3322	3590	3653	3363	3708	3812	3108	3567	3568		1626	2439	2973	2784	3132	3146	3246	3548	2901		1490	1527	1748	1455	1411	3128	2739	3202	1784
183	1960	2583	2525	2900	3558	3543	2580	3263	2320	3313	3764	3823	3494	3916	3838	3291	3742	3797		1612	2514	3201	3020	3143	3263	3281	3718	3088		1466	1543	1871	1528	1397	3071	3054	3815	1885
185	2019	2790	2617	3097	3728	3587	2642	3353	2415	3560	3912	3967	3642	4013	3963	3415	3833	3869		1694	2570	3383	3199	3314	3253	3426	3774	3197		1599	1608	2136	1577	1409	3339	3471	3859	2065
187	2097	2920	2812	3256	3862	3816	2875	3566	2395	3616	4019	4087	3776	4157	4127	3502	3871	3864		1819	2716	3386	3178	3397	3460	3640	3992	3339		1587	1689	2277	1616	1486	3614	3912	4615	2319
189	2107	3033	2928	3273	3916	3853	2938	3584	2597	3723	4154	4143	3812	4208	4238	3660	4065	4073		1784	2933	3630	3242	3634	3584	3767	4023	3475		1541	1751	2618	1687	1503	4590	4459	5526	2570
191	2227	3192	2999	3396	4067	3952	2962	3735	2684	3874	4161	4302	4007	4394	4287	3801	4185	4068		1921	3001	3718	3429	3872	3786	3812	4233	3666		1646	1855	2841	1846	1543	5314	4687	6517	3059
193	2336	3280	3100	3673	4174	4018	3112	3790	2704	4049	4341	4338	4002	4452	4367	3778	4279	4170		1932	3210	3854	3488	3892	3724	4044	4285	3746		1765	2086	3530	2006	1579	6821	5316	7114	3486
195	2486	3335	3212	3833	4335	4097	3159	3859	2765	4114	4473	4577	4100	4505	4523	3846	4366	4298		1953	3423	4035	3545	3998	3985	4063	4421	4027		1811	2262	3894	2096	1613	6866	5754	7611	4383
197	2636	3607	3247	3822	4407	4141	3253	4066	2832	4330	4606	4651	4274	4580	4471	3902	4359	4405		1973	3443	4129	3732	4181	4041	4211	4591	3890		1909	2490	4427	2291	1757	7701	6230	8390	4844
199	2712	3599	3505	3971	4503	4248	3391	4122	2926	4447	4707	4762	4237	4666	4512	3994	4556	4435		2089	3559	4248	3901	4219	4078	4194	4652	4169		2173	2622	5136	2472	1966	7455	6798	8899	4925
201	2735	3789	3568	4044	4560	4276	3460	4334	2982	4534	4845	4813	4501	4935	4723	4055	4562	4521		2197	3757	4515	3926	4336	4256	4411	4632	4356		2300	3102	5089	2831	2055	8468	7400	9552	6182
203	2808	3936	3671	4204	4810	4432	3492	4355	3015	4666	4914	4983	4501	5004	4687	4208	4714	4479		2223	3860	4622	3986	4350	4318	4320	4840	4438		2383	3443	5929	3347	2278	9200	8785	10394	7166
205	2917	4146	3773	4244	4703	4445	3555	4406	3122	4753	5147	5049	4550	5177	4742	4239	4720	4689		2344	3986	4621	4125	4638	4453	4574	5046	4637		2692	3638	6572	3666	2430	9514	8788	10734	7453
207	3089	4199	3874	4375	4954	4542	3565	4559	3185	4821	5202	5113	4611	5034	4928	4361	4926	4760		2383	4193	4879	4180	4676	4666	4592	5113	4618		2810	4150	7271	4002	2557	9902	9564	11204	8125
209	3211	4359	3978	4502	4966	4496	3642	4526	3339	4895	5153	5187	4757	5133	4912	4330	5035	4775		2452	4298	4997	4257	4955	4647	4739	5079	4777		3029	4975	8188	4187	2818	10114	10213	11532	8815
211	3382	4503	4179	4697	4923	4681	3789	4564	3243	5116	5261	5189	4701	5187	4994	4530	4932	4948		2628	4360	5068	4359	4916	4724	4866	5138	4860		4132	5127	8728	4918	3687	10050	10911	12126	8998
213	3337	4555	4171	4791	5037	4819	3820	4725	3357	5132	5378	5474	4726	5367	5056	4533	5040	4914		2609	4536	5099	4478	5034	4763	4898	5315	5060		3913	6223	8995	6398	3731	10495	10770	12479	9537
215	3491	4594	4289	4865	5184	4911	3884	4771	3335	5264	5351	5603	4911	5360	5120	4604	5066	4895		2762	4640	5229	4515	5060	4781	4952	5521	5134		4349	7210	9871	7036	4081	10794	11923	12765	10284
217	3497	4791	4372	4965	5220	4888	3943	4851	3502	5320	5434	5582	5000	5478	5076	4596	5251	5172		2757	4732	5198	4571	5218	4997	5071	5485	5253		4992	7579	10295	7735	4753	11677	11613	12964	10651
219	3676	4840	4516	5040	5312	4873	4018	4938	3404	5327	5547	5553	5056	5542	5166	4682	5223	5143		2818	4990	5452	4639	5243	5032	5061	5648	5361		5297	7486	11055	8090	5089	11778	12333	13597	11068
221	3769	4964	4612	5063	5343	5043	4021	4933	3470	5522	5609	5795	4933	5587	5318	4671	5325	5079		3015	5033	5495	4737	5374	5151	5212	5538	5414		5403	8058	10777	8650	6457	11604	12833	13730	11806
223	3758	4952	4714	5155	5357	5095	3977	4974	3539	5603	5557	5755	5110	5610	5255	4669	5469	5259		2961	5084	5639	4773	5380	5186	5378	5721	5539		6743	8493	11773	9453	7098	12570	13123	14023	12253
225	3810	5073	4878	5160	5568	5094	4224	4993	3633	5688	5698	5844	5221	5653	5372	4842	5486	5266		3095	5242	5731	4802	5436	5263	5299	5751	5569		7268	8838	11751	9426	7459	12523	12947	14288	12399
227	3960	5064	4866	5278	5632	5102	4178	5186	3609	5604	5748	5839	5225	5660	5353	4848	5424	5221		3252	5277	5710	4772	5579	5218	5374	5738	5596		8459	8880	12357	10128	7644	12196	13390	14247	12914
229	4124	5230	5010	5271	5487	5270	4192	5275	3830	5697	5697	5928	5392	5750	5427	4851	5543	5170		3207	5433	5924	4874	5563	5359	5459	5859	5720		9332	8508	12608	10697	8300	12286	13963	14579	13303
231	4250	5369	4861	5374	5559	5077	4300	5312	3730	5831	5941	6056	5305	5847	5417	4910	5580	5268		3261	5616	5959	4945	5592	5231	5328	5961	5790		9832	9083	12413	11210	8698	13365	14309	14740	13688
233	4174	5316	5103	5412	5663	5210	4296	5255	3679	5963	5993	5958	5288	5860	5477	4970	5591	5465		3326	5566	5940	4997	5834	5306	5633	5968	5870		10082	10158	12961	11291	9482	13085	14513	14731	13813
235	4304	5482	4994	5542	5593	5187	4393	5299	3659	5847	5974	6012	5297	5812	5553	5012	5667	5266		3469	5619	5956	4906	5674	5531	5496	5959	5834		10987	9851	12956	11973	9768	13278	14725	15366	14160
237	4550	5416	5055	5630	5732	5147	4371	5329	3807	5879	6020	6065	5384	5890	5395	5136	5636	5324		3591	5791	6105	5012	5814	5465	5641	6024	6043		11846	10383	13817	11647	10342	13774	14798	15047	14465
239	4465	5626	5102	5585	5776	5260	4340	5369	3755	6082	5919	6115	5385	5928	5617	5093	5625	5414		3499	5738	6214	5158	5877	5457	5642	6054	6088		12146	11530	13525	12086	10860	13949	15457	15256	14735
241	4420	5532	5193	5587	5617	5340	4299	5232	3743	6227	5948	6239	5454	6000	5646	5156	5733	5401		3544	5737	6272	5105	5902	5691	5757	5914	6066		12197	12026	14705	12585	11054	13176	15347	15419	14687
243	4625	5627	5144	5521	5765	5242	4473	5432	3879	5974	6050	6141	5537	5945	5654	5066	5625	5448		3708	5953	6346	5013	5949	5658	5666	6192	6280		12720	11045	13422	12703	11090	13227	15806	15461	15137
245	4700	5627	5274	5713	5770	5347	4467	5472	3918	5984	6213	6194	5362	5975	5650	5297	5767	5490		3717	6121	6178	5161	5942	5680	5614	6035	6184		11733	12455	13969	13137	12522	13664	15598	15453	15021
247	4711	5685	5440	5654	5818	5358	4479	5480	3978	6195	6154	6404	5487	6014	5515	5184	5777	5526		3760	6106	6295	5191	5983	5780	5758	6102	6169		13547	12976	14670	13807	12502	14467	15884	15080	15546
249	4621	5799	5439	5816	5775	5474	4457	5426	3904	6130	6140	6293	5445	6068	5570	5191	5945	5537		3728	6037	6417	5259	5947	5728	5827	6078	6195		13024	13011	14902	13391	13056	14693	16081	15628	15489
251	4786	6008	5538	5769	5864	5384	4559	5547	3883	6147	6189	6451	5503	6086	5543	5204	5866	5623		3852	6117	6474	5143	6055	5765	5807	6126	6298		14073	13188	15757	14058	13603	14981	16169	16102	15959
253	4876	5839	5487	5939	5836	5482	4521	5666	4000	6280	6218	6481	5510	5969	5693	5191	5737	5560		3858	6216	6401	5282	6101	5626	5868	6228	6324		14330	13636	15268	14085	13624	14781	15899	16056	16048
255	4858	5928	5539	5787	5857	5443	4566	5459	3963	6228	6107	6289	5442	6071	5713	5267	5841	5600		3865	6283	6450	5206	6062	5749	6017	6219	6457		15006	13063	15888	14054	13633	14773	15943	16209	16282
257	4866	5990	5529	5773	6023	5362	4606	5598	3997	6121	6442	6497	5493	6167	5725	5412	5890	5625		3980	6234	6479	5302	6155	5717	5910	6337	6358		14861	14393	16269	14388	13577	14290	16100	16252	16294
259	5006	5971	5535	5868	5947	5415	4589	5705	3917	6329	6280	6331	5632	6199	5771	5314	6029	5552		3886	6340	6655	5239	6016	5910	6003	6168	6390		15295	14452	16866	14872	14667	14989	16169	16335	16409
261	4971	5956	5543	5921	6062	5629	4607	5648	4146	6267	6340	6383	5685	6091	5844	5271	5797	5786		4083	6363	6626	5472	6245	6025	5960	6273	6530		14934	14423	16373	14906	14613	15025	16284	16340	16542
263	5021	5885	5607	6049	6143	5518	4736	5668	3996	6511	6252	6467	5722	6182	5667	5314	6149	5577		4071	6142	6615	5277	6245	5786	5935	6252	6401		15356	14511	16837	15561	14270	14847	16403	16593	16197
265	5059	5955	5485	5939	5938	5498	4563	5559	4038	6322	6352	6508	5575	6210	5640	5288	5952	5718		4031	6396	6731	5187	6215	5851	6075	6328	6640		15608	14559	16096	15162	15135	14923	16843	16554	16646
267	5077	5920	5628	5934	6223	5664	4665	5747	4080	6364	6343	6507	5574	6318	5714	5454	5931	5683		4196	6569	6618	5488	6254	5930	6014	6475	6466		15598	14949	16549	15558	15331	15436	16695	16734	16026
269	5201	6081	5638	5884	6073	5640	4678	5688	4011	6398	6351	6540	5678	6278	5919	5357	6157	5605		4118	6555	6692	5401	6312	5864	6021	6292	6479		15255	15486	16447	16034	14822	15482	16698	17065	16789
271	5163	6136	5671	5920	6030	5584	4666	5763	4100	6427	6455	6462	5757	6367	5985	5463	5938	5827		4122	6467	6702	5348	6228	6032	5974	6505	6598		15794	15506	16879	15970	15450	15305	16485	16324	16604
273	5167	6089	5852	5922	5942	5653	4672	5779	4166	6531	6450	6530	5778	6141	5639	5444	5956	5677		4144	6520	6859	5366	6353	5965	6118	6371	6614		16254	15697	17114	15759	15708	15240	16933	16962	16411
275	5175	6169	5819	6058	6112	5611	4767	5881	4082	6439	6403	6650	5684	6328	5922	5402	5929	5658		4271	6435	6842	5425	6391	6007	6009	6331	6711		16482	15719	17249	16201	15360	15488	16646	16819	16832
277	5184	6169	5665	6218	6131	5644	4658	5736	4048	6287	6489	6488	5625	6414	5870	5342	6155	5734		4214	6492	6867	5395	6383	5807	5970	6509	6667		16583	15438	17122	16471	15771	15236	16871	17023	16408
279	5373	6275	5842	6231	6263	5532	4821	5900	4141	6451	6516	6512	5729	6301	5775	5320	5982	5630		4241	6791	6922	5488	6358	5926	6090	6517	6721		16372	16068	17587	16412	15599	15668	16776	17009	16940
281	5302	6115	5636	6113	6003	5726	4746	5922	4039	6416	6451	6560	5778	6331	5775	5547	6190	5731		4276	6633	6888	5496	6455	5931	6140	6537	6832		16344	15695	17512	16539	15619	15727	17008	16504	17098
283	5412	6065	5831	6089	6174	5630	4790	5885	4156	6570	6484	6730	5837	6395	5880	5459	6081	5823		4217	6690	7065	5426	6393	6018	6193	6537	6663		16157	15646	17181	16664	16396	15681	16480	16326	17274
285	5266	6307	5754	6126	6159	5747	4740	5755	4058	6520	6381	6659	5687	6329	5943	5384	5996	5772		4299	6746	6942	5601	6437	6125	6251	6632	6778		16486	15726	17102	16320	16383	15690	16819	16393	16003
287	5530	6145	5887	6183	6186	5693	4800	5854	4236	6657	6405	6744	5882	6215	5979	5329	6071	5869		4207	6704	6841	5516	6574	6045	6351	6687	6752		16701	15818	17816	16516	16507	15327	17296	16833	16941
289	5390	6249	5892	6173	6212	5720	4835	5928	4192	6505	6286	6599	5862	6414	5838	5498	6179	5804		4406	6731	7013	5442	6394	6085	6224	6720	6897		16681	15646	17516	16887	16516	15970	17347	16826	16972
291	5289	6388	5875	6337	6051	5659	4871	5802	4149	6507	6594	6499	5700	6200	5826	5472	6123	5730		4301	6758	7070	5534	6573	6235	6196	6614	6749		16791	15578	17742	16526	16943	15893	17014	16356	17126
293	5533	6227	5822	6186	6170	5722	4774	5826	4233	6528	6439	6756	5844	6288	5916	5509	6236	5758		4392	6900	6943	5648	6711	6009	6217	6626	6961		16713	15891	17402	16327	16439	15914	17019	16837	17083
295	5597	6427	5959	6303	6184	5656	4778	5832	4189	6646	6492	6625	5842	6381	5922	5547	6205	5896		4342	6867	7045	5587	6599	6189	6207	6597	6756		16625	16139	18354	16805	16948	16026	16725	16454	16899
297	5452	6213	5834	6308	6331	5698	4797	5922	4129	6671	6430	6598	5835	6315	5801	5404	6266	5845		4341	6773	7102	5522	6501	6079	6205	6674	6897		16081	15704	18314	17078	16814	16083	17252	16919	16458
299	5387	6339	5987	6308	6295	5645	4990	5905	4150	6653	6487	6682	5748	6472	6041	5489	6226	5848		4391	7003	7194	5562	6547	6157	6243	6672	6859		16935	16220	17870	16428	16671	15889	16839	16940	17329
301	5440	6296	6039	6250	6414	5842	4971	5928	4215	6661	6622	6659	5889	6382	6000	5554	6237	5927		4342	6701	7217	5565	6496	6022	6188	6664	6845		16858	14225	17861	16914	16661	15910	17181	16981	17002
303	5661	6405	5929	6281	6328	5742	4866	5909	4228	6605	6469	6664	5709	6382	6038	5530	6284	5996		4421	6937	7110	5748	6478	6178	6454	6799	7024		16924	14863	17002	16924	16955	16091	17094	17254	17303
305	5582	6394	6065	6266	6213	5801	4874	5993	4048	6685	6603	6733	5915	6362	5942	5424	6160	5847		4557	6932	7232	5711	6605	6247	6256	6621	6888		16313	15765	16811	17067	17082	16185	17339	16509	17129
307	5554	6396	5902	6219	6163	5732	4897	6018	4248	6645	6622	6786	6003	6454	6005	5467	6182	5998		4383	7077	7149	5638	6591	6190	6227	6753	6889		17682	15334	17857	16803	17155	16041	16891	16925	16893
309	5519	6467	6019	6368	6259	5746	4942	5893	4296	6732	6680	6761	5973	6578	6013	5499	6128	5803		4419	7104	7274	5545	6749	6240	6331	6566	6957		17093	14818	16706	17995	17119	15976	16918	16950	17366
311	5482	6418	6082	6360	6388	5825	4846	5993	4165	6684	6685	6633	5940	6396	5915	5498	6342	5874		4484	7001	7257	5674	6821	6244	6296	6722	7032		17258	15572	17781	16544	16863	16078	17331	17018	17352
313	5645	6441	6036	6217	6193	5826	4935	6091	4121	6654	6753	6965	5728	6417	5913	5567	6129	5878		4471	6984	7270	5655	6871	6252	6272	6642	7040		17625	15474	17861	17053	17421	15912	16855	17158	17335
315	5672	6409	6141	6289	6355	5817	4958	6082	4201	6589	6611	6726	6009	6517	6107	5639	6502	5928		4446	7074	7288	5719	6906	6271	6329	6875	6764		16780	15822	18064	17821	17339	15674	17051	17075	16923
317	5562	6362	6142	6360	6331	5834	5000	6026	4244	6655	6627	6932	5835	6561	6020	5654	6368	6011		4591	6964	7259	5777	6888	6152	6425	6756	6885		17275	15672	17987	17493	17423	15825	17252	16662	17314
319	5706	6435	6132	6406	6383	5888	4852	5923	4368	6766	6608	6855	5922	6431	5949	5554	6202	6009		4560	6999	7178	5656	6878	6324	6303	6799	7008		18121	16164	17939	17698	17343	15830	17011	16968	17175
321	5748	6476	6068	6273	6359	5691	4895	5938	4257	6642	6707	6854	5898	6464	6093	5511	6259	6075		4581	6998	7307	5768	6922	6195	6404	6687	6941		18182	15688	17888	17614	16886	16087	17307	16835	17418
323	5556	6526	6196	6430	6369	5804	4933	6014	4222	6692	6658	6841	5924	6504	6013	5608	6369	5955		4443	6997	7219	5695	6891	6246	6220	6815	6902		16956	15482	17993	16647	17340	15992	17576	16822	17429
325	5638	6544	5981	6272	6403	5922	4885	5956	4373	6789	6623	6703	5897	6621	5972	5672	6284	5857		4480	6958	7213	5890	6947	6315	6320	6726	7065		17773	15775	17902	17450	17210	16244	17487	17070	17461
327	5670	6400	6213	6461	6368	5765	4921	6141	4270	6776	6639	6797	5952	6594	6090	5621	6353	5919		4521	7177	7409	5689	6941	6361	6304	6618	7081		18254	15435	17738	17852	17558	15830	17809	16773	17356
329	5755	6448	6104	6504	6345	5818	4943	5954	4459	6629	6673	6826	5980	6434	6005	5604	6263	5991		4673	7192	7381	5653	6868	6135	6405	6710	6918		17588	15656	17668	16822	17741	16141	17382	17201	17546
331	5707	6505	6149	6571	6291	5781	4880	6066	4221	6781	6635	6889	5926	6592	6002	5714	6356	5984		4584	7214	7379	5782	6876	6251	6310	6826	6986		17585	15833	17798	17954	17496	16096	17115	16342	16955
333	5680	6468	6138	6394	6316	5855	5051	6019	4191	6646	6651	6740	5920	6631	5945	5675	6408	6016		4579	7047	7422	5790	6840	6233	6352	6718	7022		18413	15680	18337	17273	17577	16019	17316	16791	17430
335	5754	6553	6128	6504	6464	5820	4974	6034	4241	6874	6657	6795	5973	6466	6148	5499	6239	6166		4610	6947	7329	5797	6907	6269	6470	6858	7055		18352	15580	17620	17551	16689	15938	17028	16988	17580
337	5812	6564	6197	6488	6309	5935	4912	6132	4253	6826	6754	6709	5932	6429	6200	5605	6224	6111		4782	7099	7324	5656	6980	6178	6410	6709	7225		17107	15656	18091	16522	17270	16325	17311	16994	17253
339	5752	6495	6104	6509	6427	5855	5055	5996	4237	6794	6615	6713	5875	6630	6113	5609	6283	6027		4551	6950	7336	5726	7122	6360	6498	6734	7130		18314	16065	17824	16557	17355	16206	17289	16838	17692
341	5767	6577	6151	6573	6396	6027	4991	6252	4250	6610	6708	6883	5832	6398	5983	5615	6410	5882		4445	7066	7276	5841	6952	6327	6295	6873	7176		18078	15154	18026	17493	17801	16063	17345	16740	17692
343	5656	6492	6171	6400	6367	5813	5107	6245	4348	6683	6813	6767	5957	6527	6138	5740	6383	5908		4555	7082	7427	5758	6997	6308	6331	6861	7150		17754	16156	18310	17175	17307	16263	17211	17424	17445
345	5700	6518	6277	6458	6524	5774	5010	6035	4451	6748	6597	6890	5943	6552	6198	5793	6409	5892		4536	7055	7183	5673	6955	6378	6335	6879	7191		18456	15975	17642	17090	17752	15923	17162	16951	17647
347	5816	6506	6135	6519	6386	5847	5018	6180	4481	6743	6618	6995	6092	6462	6199	5608	6496	6026		4502	7110	7395	5801	7060	6360	6291	6758	7261		17178	15661	17684	16898	17393	16264	16917	17119	17302
349	5738	6634	6170	6623	6434	5971	5004	6122	4314	6799	6645	6900	5914	6551	6213	5697	6300	5918		4582	7313	7364	5807	7048	6289	6437	6918	7156		17015	15521	17832	16981	17272	15805	17266	17048	17159
351	5809	6512	6126	6381	6485	5938	5092	6214	4375	6708	6600	6815	5919	6587	6054	5703	6330	5961		4537	7130	7469	5730	7156	6290	6395	6799	7154		17145	15538	18116	17475	17396	15955	16953	16816	17198
353	5803	6583	6194	6347	6489	5743	4976	6067	4331	6896	6637	6839	6094	6542	6132	5696	6302	5992		4668	7159	7378	5808	6997	6376	6406	6813	7151		17864	15566	17682	17193	17273	16264	17504	17250	17452
355	5752	6564	6200	6412	6422	5879	4972	6057	4286	6725	6854	6754	5873	6514	6083	5662	6395	5880		4641	7176	7465	5757	6898	6397	6398	6949	7068		17362	15301	18244	17378	17821	16331	17121	17021	17317
357	5820	6664	6209	6532	6420	5806	4965	6101	4348	6844	6632	6911	5950	6658	6162	5596	6336	6085		4599	7304	7277	5785	7153	6368	6489	6766	7152		17264	15443	18046	17908	17596	15798	17223	16824	17588
359	5693	6502	6075	6303	6306	5892	5004	6042	4347	6836	6756	6805	6006	6632	5980	5634	6330	6080		4560	7273	7476	5816	6883	6358	6348	6841	7199		17715	15280	18474	16769	17836	16001	17327	17592	17769
361	5739	6628	6092	6528	6436	5896	5100	6150	4393	6780	6757	6933	6062	6556	6097	5628	6331	6114		4770	7176	7482	5765	7034	6465	6405	6872	7329		17738	15585	17745	17811	17546	15907	17234	16830	17375
363	5699	6581	6172	6457	6430	5864	5072	6238	4376	6828	6615	6897	5913	6558	6092	5691	6404	6093		4556	7334	7271	5830	7091	6372	6506	6813	7082		17329	14938	18064	17524	17637	16051	17247	17008	17556
365	5850	6441	6322	6513	6411	6028	5057	6121	4379	6744	6714	6979	5996	6439	6051	5721	6440	6005		4630	7278	7406	5768	6957	6288	6373	6987	7138		16863	15120	17349	18038	17332	15988	16881	16902	17574
367	5725	6772	6262	6422	6395	6046	5045	6183	4407	6791	6674	6913	6043	6643	6204	5897	6327	6020		4714	7235	7502	5744	6998	6405	6644	6882	7118		16729	14673	18316	17410	17572	16299	16970	17078	17334
369	5789	6457	6327	6402	6354	5844	4984	6062	4357	6801	6685	6849	6027	6613	6122	5629	6405	6099		4682	7291	7490	5837	7087	6283	6352	6889	7243		17485	14666	17734	17625	17525	16371	16709	16897	17177
371	5813	6612	6206	6559	6326	5947	5096	6081	4352	6859	6682	6905	5906	6640	6044	5675	6346	6109		4644	7274	7516	5677	7050	6455	6371	6815	7098		17759	15404	16976	17783	17486	16199	17420	16938	17135
373	5921	6650	6250	6557	6547	5810	4949	6144	4214	6771	6607	7028	6013	6609	6048	5651	6301	6054		4797	7317	7533	5889	6944	6369	6492	6925	7314		16998	14768	17927	17980	17349	15035	17300	16851	17250
375	5881	6671	6233	6538	6574	5869	5047	6114	4318	6853	6755	6856	6122	6601	6043	5682	6333	5957		4589	7205	7418	5770	6991	6388	6396	6783	7409		17072	15179	17771	17706	17563	15896	17554	16917	17719
377	5845	6739	6247	6515	6443	5970	5134	6074	4433	6858	6836	6875	6057	6707	6087	5561	6343	6073		4611	7170	7530	5861	7043	6350	6490	7045	7471		16785	15291	17592	17801	17455	16003	16761	16972	17366
379	5784	6775	6277	6559	6442	5860	5236	6140	4284	6906	6810	6749	5894	6701	6033	5802	6327	6080		4649	7275	7365	5819	7224	6434	6527	6898	7190		17200	15031	18188	17898	17349	15780	16739	17283	17353
381	5801	6735	6220	6566	6512	5876	5197	6126	4423	6944	6871	7017	6028	6582	6195	5592	6336	6055		4576	7299	7664	5855	7138	6530	6491	6888	7362		18462	15528	18573	17340	17638	16058	16902	17020	17406
383	5706	6745	6422	6560	6673	5839	5023	5951	4331	6851	6666	6970	6121	6514	6257	5595	6321	6105		4807	7251	7666	5985	7108	6462	6510	6984	7228		16857	15333	17844	16865	17559	16123	17392	17275	17340
385	5857	6838	6332	6619	6550	5889	5192	6161	4404	6868	6741	7051	5979	6574	6129	5534	6312	6109		4704	7278	7517	5803	7168	6422	6483	6941	7250		18441	15118	17394	17847	17457	15730	17275	16860	17370
387	5778	6613	6391	6535	6493	5986	5211	6049	4257	6841	6789	6972	6016	6489	6197	5846	6356	6107		4635	7261	7678	5793	7127	6461	6380	6907	7164		18278	15641	18032	16775	17053	16164	17254	16919	17204
389	5920	6810	6375	6597	6441	5993	5005	6130	4314	6882	6945	6841	5857	6666	6103	5730	6386	6006		4744	7285	7557	5775	7084	6356	6539	6947	7183		17553	15529	17984	17721	17766	16296	16058	17036	16948
391	5871	6610	6369	6420	6515	5945	5165	6039	4432	6610	6745	6917	6121	6577	6242	5705	6421	6025		4719	7374	7447	5999	6935	6437	6488	6898	7219		17842	15097	17505	17635	17339	15986	16203	16850	17453
393	5893	6593	6356	6674	6471	6011	5039	6047	4345	6910	6747	6789	6122	6507	6089	5586	6390	6069		4677	7236	7454	5718	7148	6371	6503	7087	7309		18578	15999	18048	17716	17774	15809	16886	16566	16696
395	5848	6746	6314	6595	6432	6008	5060	6268	4526	6775	6736	6988	6011	6604	6213	5852	6409	5957		4782	7316	7592	5885	7233	6444	6501	6935	7358		18051	15312	17808	17223	16846	15858	16643	16881	17141
397	5894	6742	6232	6750	6625	5897	5130	6256	4326	6961	6776	6978	6088	6559	6110	5575	6300	6100		4749	7276	7537	5825	7084	6411	6485	6912	7369		17156	15519	17761	17486	16994	15694	16807	17042	17350
399	5861	6714	6382	6603	6504	6033	5195	6186	4275	6911	6697	6827	6066	6592	5933	5610	6400	6083		4715	7221	7515	5897	7228	6365	6454	6949	7196		17789	14337	18101	17314	17717	15810	16320	17271	17012
401	5970	6620	6162	6411	6712	6041	4928	6247	4417	6906	6791	7000	6088	6641	6056	5761	6432	6188		4821	7320	7377	5840	7235	6471	6457	6967	7217		17364	14569	17919	17793	17181	16071	16656	17207	17261
403	6048	6762	6267	6620	6659	5962	5093	6124	4387	6907	6812	6978	5979	6630	6072	5697	6352	6063		4813	7311	7505	5896	7319	6508	6390	7088	7225		17802	15828	18198	17760	17299	15313	16892	16747	17372
405	6006	6668	6183	6526	6621	5984	5093	6244	4329	6871	6768	7008	6196	6617	6112	5521	6316	6090		4782	7335	7611	5899	7196	6503	6596	6927	7335		17998	15595	17956	17743	17562	16205	17298	17058	17269
407	6024	6710	6408	6481	6570	5917	5064	6284	4345	6841	6738	6954	6018	6645	6233	5786	6301	5985		4673	7355	7484	5810	7133	6523	6448	6926	7430		16825	15587	17875	17421	17555	16122	17086	17079	17250
409	5992	6621	6435	6608	6504	5953	5083	6176	4287	6922	6738	7052	6109	6635	6203	5657	6473	6172		4678	7255	7384	5882	7241	6384	6507	6977	7177		17050	15172	18277	17502	17811	16202	17465	17014	17050
411	5980	6770	6316	6506	6599	6074	5124	6167	4358	6868	6696	6929	6128	6498	6191	5821	6311	6170		4831	7382	7661	5782	7217	6463	6415	6902	7300		17045	15494	18200	17649	17444	15561	16604	17129	17208
413	6015	6737	6383	6568	6674	5979	5067	6104	4335	6983	6765	6921	6003	6672	6220	5721	6531	6124		4762	7334	7417	5893	7179	6641	6374	7002	7223		15759	15402	17851	17739	17461	15956	17075	17370	16805
415	5927	6727	6308	6668	6488	6017	5017	6114	4351	6850	6852	6996	6099	6644	6265	5723	6541	6194		4847	7278	7539	5875	7187	6293	6567	7050	7394		17677	15046	17956	17563	17387	15089	17343	16942	16689
417	6097	6636	6338	6462	6486	5927	5130	6361	4414	6946	6673	7002	6094	6706	6099	5643	6431	6211		4697	7356	7493	5995	7110	6391	6636	7125	7347		16839	15521	18066	17411	17582	15670	17076	17205	17208
419	5935	6808	6293	6632	6451	5885	5160	6218	4395	6814	6764	7072	6116	6560	6318	5837	6386	6048		4808	7405	7477	5848	7095	6455	6585	6837	7418		16460	15581	18302	17510	17564	15885	17116	16958	14430
421	5986	6765	6274	6429	6464	5997	5015	6169	4383	6877	6894	6990	6120	6555	6142	5797	6477	6131		4884	7392	7468	5916	7236	6341	6458	7024	7104		15986	14983	18249	17486	17805	15859	17185	17260	14743
423	5883	6616	6294	6480	6576	6159	5132	6135	4355	6904	6904	6927	6123	6621	6215	5730	6477	6245		4753	7326	7784	5843	7227	6580	6505	7053	7229		16841	15019	17604	17887	17077	16167	16921	16656	15143
425	5845	6779	6371	6534	6404	6033	5006	6223	4323	7015	6895	7115	6160	6661	6242	5734	6503	6166		4752	7153	7584	5846	7125	6528	6557	7085	7398		16770	15215	18295	17874	17557	15816	16240	17252	14989
427	5970	6596	6385	6699	6564	6080	5038	6242	4414	6888	6869	7177	6183	6793	6169	5751	6435	6138		4750	7318	7565	5867	7301	6310	6484	6966	7228		17187	14477	18087	18062	17889	15895	16908	17238	14057
429	6031	6810	6383	6539	6593	6109	5050	6324	4418	6872	6733	7009	5939	6504	6155	5703	6527	6199		4862	7419	7419	6013	7151	6500	6454	6964	7209		17473	15354	17143	17415	17095	15877	15846	16875	15922
431	5984	6750	6338	6567	6446	6082	5190	5991	4380	6991	6751	6917	6033	6656	6263	5761	6534	6103		4846	7255	7650	5863	7203	6458	6527	6795	7302		16652	15282	17912	17629	17573	16276	16684	17235	14695
433	6009	6694	6345	6558	6404	6071	5137	6201	4308	6987	6956	7185	6065	6631	6302	5883	6465	6052		4814	7449	7547	5894	7154	6410	6551	7029	7173		16869	15275	17603	17605	17488	16012	16499	16749	15196
435	6048	6834	6400	6563	6598	6011	5160	6077	4408	6926	6758	7006	6089	6582	6199	5843	6499	6141		4766	7293	7712	6046	7126	6371	6530	6955	7186		16119	15207	18383	17574	16979	15984	16660	17177	15271
437	5897	6701	6355	6447	6639	6070	5080	6084	4366	7007	6882	7009	6091	6749	6219	5662	6583	6096		4725	7370	7568	5801	7202	6450	6552	6954	7408		16753	14789	17519	17439	17750	16057	16374	17046	15435
439	5881	6785	6380	6536	6621	6018	5066	6172	4391	6972	6688	7103	6050	6756	6381	5845	6610	6218		4831	7139	7504	5900	7262	6367	6478	6905	7256		16053	15175	18014	17925	17723	15542	16280	17234	16111
441	5985	6788	6411	6516	6536	6094	5161	6226	4406	6906	6898	7024	6098	6722	6178	5763	6354	5999		4824	7364	7510	5874	7216	6410	6489	6935	7208		16131	15210	17307	17311	17217	14810	16132	17547	15774
443	6102	6697	6208	6632	6559	5991	4981	6074	4375	6956	6840	7041	6159	6618	6149	5804	6596	6198		4945	7287	7647	5960	7254	6422	6625	6780	7264		15689	15399	18362	17537	16290	15075	17119	17129	15623
445	5973	6719	6450	6756	6531	5999	5190	6261	4448	6785	6798	6877	6236	6803	6288	5757	6452	6169		4763	7262	7590	5956	7276	6362	6704	6956	7525		16170	14531	18002	17592	17485	14510	16490	17265	15721
447	6083	6760	6395	6587	6567	6059	5028	6130	4389	6960	6868	7054	6089	6487	6230	5801	6446	6120		5029	7267	7596	6008	7170	6406	6623	6940	7352		16103	15443	17630	17000	16400	13858	16053	16875	15589
449	6056	6688	6263	6701	6595	6076	5067	6187	4371	6802	6831	6793	5926	6819	6357	5747	6396	6245		4847	7395	7543	5982	7300	6444	6628	6974	7241		16300	15489	17841	17358	17656	14636	16272	17214	16053
451	6062	6715	6455	6440	6546	6078	4990	6126	4460	6995	6737	6886	6160	6639	6141	5711	6538	6291		4754	7288	7601	5933	7392	6314	6679	7026	7323		17631	14507	18320	17142	17436	15324	16653	16974	15422
453	6039	6664	6351	6557	6610	6115	5153	6271	4323	6901	6845	6918	6005	6685	6172	5846	6497	6064		4799	7446	7747	5976	7216	6423	6525	6826	7401		16351	14381	18472	17550	17314	14079	16158	17125	15806
455	5990	6813	6448	6594	6570	5985	5025	6232	4340	6853	6827	7078	6077	6690	6167	5689	6343	6019		4692	7449	7614	6005	7429	6367	6541	6942	7270		17258	14852	18089	17776	17624	13946	16601	16783	15714
457	5862	6898	6444	6615	6589	6100	5125	6184	4467	6853	6837	6988	5977	6731	6225	5689	6469	6039		4837	7409	7754	5938	7323	6484	6589	6999	7099		16426	15331	18187	17469	16767	15186	16133	16665	15965
459	6055	6621	6422	6503	6646	6008	5175	6248	4286	6894	6787	6999	6064	6606	6224	5618	6467	6098		4856	7479	7740	5809	7288	6487	6497	7046	7384		15971	15454	17720	17662	17400	14071	16362	16612	16083
461	6095	6839	6318	6564	6741	6070	5100	6304	4347	6920	6770	6926	6067	6630	6064	5796	6243	6068		4879	7576	7686	6035	7203	6426	6528	6945	7421		16381	15288	18188	17347	16647	14765	16144	17213	16420
463	6107	6859	6263	6556	6543	6071	5175	6184	4381	6941	6769	7096	6038	6777	6131	5828	6450	6080		4878	7437	7658	5979	7338	6427	6513	6969	7654		16338	15475	18267	16754	17874	14886	16412	17286	15934
465	6031	6624	6281	6514	6572	5921	5186	6301	4459	6853	6786	6936	6056	6636	6076	5857	6472	6280		4844	7382	7608	5904	7304	6326	6358	7065	7178		16274	15652	18357	17334	17594	13963	16654	17243	16112
467	6063	6765	6286	6547	6625	6062	5080	6132	4335	6853	6804	7018	6002	6681	6238	5642	6568	6170		4825	7434	7756	5916	7138	6363	6564	6993	7406		16850	15339	17503	17409	17213	14522	16224	17391	15487
469	6014	6675	6414	6638	6617	6089	5216	6133	4422	6848	6887	7004	5992	6501	6280	5710	6470	6034		4877	7432	7712	5862	7217	6430	6546	6987	7410		16173	15244	17507	16985	17153	14982	16303	16993	15465
471	5917	6749	6426	6704	6478	5956	5134	6146	4383	6959	6864	6920	6181	6484	6153	5739	6573	6168		4821	7415	7866	6087	7203	6546	6483	6960	7324		16728	15474	18069	17210	17416	14660	16693	17101	16171
473	6002	6730	6456	6584	6529	6102	5101	6121	4357	6953	6845	7053	5985	6752	6143	5750	6502	6178		4850	7484	7736	6088	7127	6354	6523	6848	7352		16129	15409	18057	17328	17219	15177	16646	17161	15571
475	5867	6776	6262	6453	6720	6029	5022	6232	4346	6869	6802	7118	6139	6549	6150	5741	6516	6228		4844	7223	7574	5990	7167	6431	6457	7027	7386		16069	15213	16832	16801	17465	14723	16146	17204	15653
477	6069	6859	6350	6634	6623	5993	5100	6162	4327	6881	6936	6979	6092	6635	6156	5562	6373	6151		4847	7403	7689	6012	7169	6448	6517	6945	7362		16709	15372	17279	16876	17246	15040	16267	17281	15226
479	6107	6731	6302	6635	6511	6001	5138	6253	4400	6914	6742	6942	6143	6546	6245	5695	6461	6081		4783	7297	7796	5946	7207	6429	6506	7098	7316		15781	15043	18053	17193	17482	14439	16209	16907	15662
481	6042	6838	6383	6783	6514	6000	5164	6331	4386	7015	6772	6937	6087	6567	6277	5722	6360	6107		4812	7428	7576	5954	7280	6378	6453	6955	7484		15883	14470	17544	16592	17304	14778	16850	16983	16255
483	6051	6809	6383	6698	6539	5912	5102	6191	4375	6829	6865	6922	5974	6582	6207	5734	6470	6051		4812	7588	7731	5959	7196	6476	6502	7032	7341		16132	15653	17057	17753	17715	14725	16302	16953	15916
485	5945	6798	6290	6513	6494	6102	5127	6270	4342	6856	6881	6882	6124	6560	6249	5715	6482	6022		4880	7548	7664	6066	7308	6482	6548	6964	7529		16078	15336	18012	17681	17464	15032	16461	17088	15397
487	6183	6776	6405	6466	6549	6196	5086	6273	4530	6945	6845	6974	6105	6837	6186	5611	6472	5946		4782	7421	7725	5977	7082	6385	6521	6878	7297		16332	15381	17188	17494	17782	15469	15190	17107	15181
489	6045	6931	6287	6836	6557	5943	5303	6233	4457	7059	6929	6942	6082	6602	6158	5699	6383	6196		4834	7436	7683	5873	7240	6430	6477	6951	7392		16061	14258	17803	17797	17721	15275	14993	17117	15159
491	6096	6753	6340	6724	6573	6100	5168	6150	4419	6831	6893	6918	6013	6633	6082	5762	6338	6042		4937	7423	7739	6003	7149	6447	6528	7025	7386		16498	15372	17328	17036	16490	15540	14400	17438	15358
493	6028	6782	6281	6624	6639	5924	5116	6393	4391	6977	6733	6857	6187	6677	6213	5898	6451	6088		4910	7465	7719	5974	7287	6617	6636	7075	7333		15552	15468	17555	17522	16692	15347	14824	17393	15878
495	6072	6738	6463	6667	6561	6151	5185	6109	4407	6895	6735	6888	6122	6705	6243	5811	6530	6007		4882	7473	7594	6058	7047	6517	6579	6845	7303		16203	15204	17632	17587	16875	14309	15094	17360	15596
497	6011	6851	6261	6712	6616	5958	5205	6235	4418	6975	6765	7052	6195	6711	6219	5746	6508	6142		4890	7358	7848	5966	7293	6479	6591	7020	7179		15496	14993	17602	17512	17053	15001	14950	17337	15835
499	6079	6910	6399	6563	6576	6138	5241	6170	4355	6906	6776	6908	5988	6859	6145	5712	6476	6185		4978	7558	7599	5960	7149	6419	6513	6990	7430		16960	15005	16952	17603	17456	14735	15070	17302	15629
501	6115	6818	6330	6565	6602	6109	5082	6284	4398	6932	6655	6985	6048	6445	6302	5741	6479	6142		4866	7543	7668	5899	7258	6358	6470	7055	7292		16781	15293	17836	17204	17583	14568	14126	17168	15615
503	6113	6816	6511	6655	6608	5924	5244	6235	4295	6930	6824	6949	5996	6706	6236	5753	6376	6124		4914	7538	7768	6036	7342	6509	6529	6928	7359		15850	14266	17463	17768	17631	15638	14751	17464	15915
505	6120	6736	6372	6666	6477	5922	5043	6179	4427	6895	6872	6977	6156	6542	6267	5709	6426	6172		4930	7312	7646	6004	7498	6437	6416	6800	7270		16177	14143	17995	17431	16296	15350	14728	17182	15977
507	5972	6745	6394	6739	6580	6080	5050	6326	4477	6881	6984	6914	6039	6469	6235	5705	6462	6136		4856	7285	7742	6120	7341	6391	6506	7014	7559		15698	14762	17268	18176	16891	15356	14970	17465	15778
509	6077	6900	6297	6761	6642	6006	5168	6270	4430	6936	6744	7047	6074	6596	6132	5668	6526	6220		4997	7461	7564	6060	7427	6583	6385	6973	7323		17053	15433	17100	16485	15637	15200	14978	17424	15935
511	6176	6897	6332	6833	6532	5907	5207	6262	4404	6995	6987	7018	6038	6613	6107	5654	6460	6006		4831	7553	7525	5904	7324	6619	6497	6919	7380		16530	15565	17356	16980	16542	15428	14919	17180	15628
513	6161	6978	6391	6693	6556	6037	5118	6107	4410	6885	7014	6878	6171	6514	6347	5815	6525	6201		4878	7499	7757	6076	7270	6532	6458	7030	7288		17208	14787	17748	16560	16080	15137	14906	17321	15463
515	5965	6921	6382	6894	6535	5978	5206	6268	4342	7019	6918	6991	6103	6587	6160	5759	6487	6083		4949	7391	7683	5924	7156	6511	6568	7025	7343		15729	14630	17985	16505	15952	14943	14940	17132	15639
517	6068	6819	6416	6639	6486	6031	5255	6378	4348	6894	6743	6963	6050	6736	6310	5706	6516	6049		4905	7329	7571	5935	7330	6353	6714	7151	7176		17442	14461	16726	16313	16180	14817	14685	16979	14845
519	6217	7037	6218	6767	6607	5968	5064	6066	4327	6908	6854	6867	5988	6635	6171	5641	6518	6122		4920	7365	7853	6059	7286	6327	6472	6951	7275		15582	14426	18048	16465	15968	15220	15066	17102	15492
521	6053	6875	6407	6701	6721	6015	5098	6162	4330	7015	6779	6931	6253	6512	6194	5733	6425	6303		4925	7411	7540	6059	7351	6487	6547	7034	7454		14644	15428	17824	16107	16471	14604	14884	16979	15369
523	6175	6782	6341	6654	6555	6024	5044	6250	4336	6912	6926	7180	6077	6672	6248	5642	6417	6092		5001	7363	7828	6051	7314	6334	6569	6908	7453		15431	14855	17388	16675	16169	15028	14536	17087	15401
525	6126	6861	6509	6787	6603	6015	5245	6313	4370	6870	6905	7122	6080	6739	6383	5795	6502	6238		5003	7602	7624	6128	7143	6360	6506	7005	7602		15663	14288	17720	15750	15624	15381	14907	17161	15234
527	6124	6888	6288	6683	6595	6019	5300	6300	4425	6984	6783	7087	6111	6724	6168	5642	6497	6335		4928	7274	7624	5940	7245	6426	6561	7051	7555		14932	14558	16938	16427	16504	14152	14877	17058	15551
529	6164	6939	6470	6675	6679	6028	5144	6323	4365	7023	6784	6999	6097	6650	6294	5703	6492	6117		4958	7364	7688	5932	7303	6437	6625	7127	7430		15080	15513	17866	16283	16506	14905	15060	16937	15248
531	6110	6763	6553	6727	6495	6121	5168	6260	4402	7002	6909	7123	6209	6654	6264	5814	6437	6088		4979	7506	7734	6077	7321	6477	6562	6947	7347		15348	14274	17790	15887	16497	15060	14328	17332	15532
533	6156	6887	6392	6606	6655	6031	5077	6191	4362	7013	6862	6926	6024	6675	6312	5814	6464	6056		4960	7400	7657	5944	7311	6531	6477	6966	7390		14823	15221	17253	15872	16653	14591	14937	16935	15790
535	6106	6729	6404	6681	6651	6188	5136	6267	4345	6956	6940	7059	6084	6672	6148	5898	6291	6079		4871	7430	7666	5916	7211	6498	6527	6933	7356		15297	14663	17911	15796	16067	14833	14694	17533	15738
537	6124	6982	6445	6661	6690	6036	5245	6355	4314	6857	6738	7079	6061	6617	6246	5701	6429	6238		4925	7582	7774	6070	7359	6519	6531	7072	7611		15408	15032	17307	16732	15311	15081	14805	17223	15602
539	6274	6924	6457	6721	6526	6033	5109	6274	4450	6944	6825	6919	6065	6572	6373	5661	6502	6270		4976	7425	7782	6011	7217	6430	6601	6905	7464		15301	15243	18030	16607	16311	14996	14666	17325	15797
541	6288	6846	6381	6750	6607	6089	5249	6229	4359	7049	6844	7066	5937	6751	6202	5643	6654	6245		5084	7579	7724	6092	7430	6495	6482	6793	7478		15409	14899	18311	16431	16176	14737	14826	16969	14668
543	6100	6933	6574	6510	6627	6070	4993	6274	4355	6970	6830	7134	6017	6645	6327	5782	6496	6136		4915	7569	7813	5978	7340	6348	6578	6985	7352		15191	15003	17473	16603	16134	14430	14791	17421	15234
545	6120	6893	6460	6676	6461	5988	5158	6312	4340	6933	6864	7102	6148	6719	6238	5649	6543	6162		5005	7382	7797	6008	7428	6472	6692	7035	7491		16667	15513	17712	16148	16365	15370	14774	17530	15030
547	6212	6791	6486	6665	6700	6066	5092	6249	4458	6871	6881	7033	6191	6732	6278	5590	6404	6131		5009	7497	7701	5973	7244	6572	6421	6812	7473		15596	14267	17681	16600	16608	15073	14566	17085	15300
549	6025	6818	6495	6617	6599	6024	5150	6364	4424	7088	6622	6959	6067	6592	6340	5674	6385	6233		4920	7492	7879	6038	7358	6518	6501	6971	7168		16572	15521	17361	16993	15743	14993	15148	17211	15294
551	6231	6870	6400	6599	6591	6131	5191	6211	4356	6885	6855	6994	6181	6683	6020	5618	6617	6105		4911	7668	7818	6078	7310	6522	6539	7025	7511		17024	15492	17664	16612	15995	15319	15024	17621	15130
553	6022	6723	6405	6637	6498	5969	5250	6393	4522	6830	6747	6976	6037	6623	6252	5783	6541	6109		4948	7364	7745	6048	7254	6520	6461	6945	7488		15474	15051	16705	17312	16143	14956	14568	16290	15031
555	6029	6834	6429	6483	6686	6094	5102	6272	4522	6910	6863	7049	6201	6708	6269	5824	6501	6142		4935	7441	7937	6046	7535	6593	6433	7087	7414		16130	15344	17246	17257	14895	15293	15259	17264	15329
557	6200	6863	6273	6581	6619	5972	5058	6350	4483	6786	6797	6954	6157	6626	6161	5762	6430	6215		5055	7436	7735	6083	7242	6678	6563	7024	7266		16094	15441	16927	17263	15191	15311	14907	17165	15290
559	6226	6921	6453	6693	6599	6117	5074	6266	4400	6882	6788	7019	6098	6773	6233	5915	6472	6141		4900	7288	7797	6119	7302	6483	6551	7087	7369		16052	14429	17500	17487	15895	15422	14838	17055	15332
561	6248	6990	6518	6592	6638	5946	5196	6401	4471	6884	6843	6969	6250	6763	6188	5793	6499	6001		4890	7398	7779	6043	7344	6382	6667	6990	7368		16194	15119	17117	16873	15301	15331	14731	17042	14846
563	6158	6840	6404	6702	6626	6126	5132	6251	4413	6878	6862	7134	6189	6524	6126	5761	6392	6070		4901	7557	7820	5998	7200	6498	6418	6785	7383		17893	15048	17761	16460	15903	14827	14792	17545	15033
565	6178	6865	6414	6763	6622	5955	5205	6283	4408	6960	6879	7093	6060	6694	6180	5807	6392	6143		4892	7450	7726	6084	7305	6411	6407	7121	7676		15815	14821	16816	17263	15198	14784	15014	17403	14993
567	6221	6774	6504	6716	6518	6087	5136	6386	4317	6947	6515	7080	6090	6790	6182	5762	6363	6043		4908	7514	7672	6010	7342	6482	6626	6934	7318		16045	15729	16630	17438	15275	14662	14553	17244	14829
569	6059	6788	6550	6808	6734	6120	5192	6420	4417	6802	6780	7059	6093	6663	6061	5671	6502	6020		4891	7524	7785	5904	7330	6448	6474	6983	7396		15875	15234	16965	16922	16217	15240	14967	17420	16092
571	6114	6792	6505	6647	6537	5951	5092	6191	4441	6848	6816	7007	6099	6659	6167	5820	6529	6279		4833	7440	7861	5981	7193	6588	6646	6967	7326		16310	14419	16602	16687	16269	13891	15011	17151	15358
573	6187	6901	6411	6668	6598	6151	5093	6345	4389	6925	6915	7055	5929	6595	6237	5836	6386	6174		4933	7613	7876	6153	7308	6472	6531	7019	7445		16085	14802	17289	16447	15735	13940	14981	17312	15660
575	6029	6969	6526	6683	6646	6073	5115	6301	4540	6962	6815	7011	6048	6684	6223	5790	6459	6248		4957	7372	7746	6009	7392	6418	6624	6995	7615		15873	15355	16843	16776	15998	14617	14632	17243	14870
577	6151	6919	6539	6745	6711	6310	5216	6284	4528	6950	6934	7053	6056	6815	6209	5646	6444	6057		5115	7552	7867	5964	7319	6575	6468	6909	7493		16126	15135	16604	16519	15220	14966	14168	17692	15121
579	6210	6792	6454	6751	6765	6138	5191	6266	4422	6852	6857	7149	6183	6593	6213	5668	6412	6299		4937	7521	7745	6118	7307	6431	6431	6856	7376		16100	15358	17079	16728	15018	14331	14273	17326	15504
581	6152	6812	6362	6579	6757	5989	5083	6233	4512	6677	6736	7065	6090	6796	6147	5872	6489	6155		4972	7474	7853	6043	7322	6331	6594	6964	7542		15890	14319	17517	17663	16226	15163	15204	17348	15344
583	6076	6831	6426	6695	6633	6069	5215	6308	4401	6993	6657	6986	6092	6547	6190	5739	6454	6025		5074	7385	7817	6113	7434	6420	6591	6859	7470		16157	15560	16781	17560	16194	14917	14643	17281	15466
585	6283	6958	6514	6723	6567	6133	5111	6329	4343	6919	6687	7000	6124	6650	6241	5727	6447	6187		4990	7550	7899	6080	7405	6548	6555	7069	7509		16138	15069	17702	17192	15299	15034	15429	17271	15496
587	6244	6822	6455	6739	6610	5891	5117	6344	4354	6933	6730	7150	6200	6715	6172	5860	6473	6146		4950	7614	7858	6006	7340	6644	6542	7025	7421		16328	14816	17006	16594	15742	15124	14901	17075	15034
589	6114	6758	6373	6643	6653	6093	5212	6201	4398	6944	6762	7057	6097	6676	6130	5799	6472	6070		4916	7498	7979	6300	7319	6550	6509	6977	7441		16123	14497	16652	16566	16047	14635	14908	16979	15515
591	6174	6814	6568	6815	6591	5985	5170	6126	4331	6791	6843	7082	6092	6649	6202	5748	6495	6127		5008	7734	7691	6072	7237	6463	6552	6917	7456		16416	14125	16783	17395	15593	14798	15029	17162	15346
593	6225	6886	6410	6715	6534	6123	5042	6195	4422	6843	6766	7039	6136	6777	6105	5756	6420	6212		4824	7633	7818	6065	7275	6534	6652	7010	7462		16205	15371	17026	16854	16352	14023	14113	16841	15318
595	6290	6876	6489	6568	6699	6095	5269	6205	4330	6975	6796	6931	6031	6663	6171	5609	6445	5972		4901	7751	7695	6029	7512	6671	6638	6876	7516		16466	15315	17641	17274	16101	15154	14958	17615	15415
597	6239	6913	6522	6664	6672	6009	5192	6347	4326	6879	6849	7169	6049	6666	6245	5756	6529	5986		4950	7701	7853	6156	7488	6546	6528	6839	7397		16656	15466	16657	16422	16263	14804	14865	17416	15428
599	6197	6781	6353	6630	6538	6088	5156	6284	4417	6958	6819	7100	6016	6533	6144	5798	6517	6202		4799	7433	7851	6107	7364	6539	6500	6994	7437		16433	14971	16676	16914	16666	14834	14371	17111	15410
601	6229	7073	6478	6533	6593	6037	5220	6346	4270	6918	6696	6926	6237	6727	6225	5750	6369	6046		4916	7613	7885	6098	7311	6477	6401	7088	7438		17633	15517	16832	16516	16076	14488	14648	17481	15502
603	6304	6841	6566	6711	6598	6296	5230	6301	4294	7005	6829	7146	6208	6677	6297	5700	6351	6225		4923	7678	7686	5990	7363	6450	6587	6951	7297		16377	15398	16598	16445	15560	14733	14170	17298	15439
605	6143	6803	6451	6703	6655	6035	5067	6320	4460	6914	6690	7059	6059	6734	6121	5843	6362	6206		4969	7741	7784	6091	7514	6569	6405	7006	7438		16790	15190	17270	16435	15092	14634	14811	17033	15410
607	6160	6866	6604	6662	6428	6032	5129	6254	4378	6891	6767	7124	6222	6731	6128	5760	6528	6114		5059	7486	7753	6126	7176	6512	6748	7199	7368		16695	15433	17067	17301	15452	14572	14802	17340	15337
609	6268	6731	6511	6761	6556	6083	5163	6336	4396	7074	6904	7117	6094	6652	6202	5683	6338	6031		4970	7594	8031	6123	7217	6564	6554	7002	7380		17035	14103	17436	17487	15813	14222	15197	16819	15383
611	6273	6859	6691	6849	6488	5922	5028	6351	4433	7035	6789	7010	6203	6643	6132	5753	6329	6377		4991	7619	7931	6068	7291	6487	6608	6994	7429		16319	15270	16742	17568	15246	14279	14941	17614	15884
613	6263	6991	6438	6597	6623	6219	5192	6290	4439	6883	6716	6988	6117	6702	6214	5873	6428	6160		5101	7339	7801	6017	7354	6625	6578	7084	7306		16363	14191	17486	16438	15406	15055	14190	16427	15631
615	6302	6925	6443	6734	6572	6123	5177	6218	4386	7041	6967	6980	6338	6710	6239	5682	6522	6086		4918	7513	7663	6098	7473	6460	6455	7101	7437		17598	14300	17469	17043	15497	14927	15026	17658	15532
617	6211	6930	6413	6662	6644	5980	5255	6221	4329	7052	6887	7171	6263	6713	6114	5765	6458	6263		4861	7355	7820	6129	7457	6495	6716	7014	7416		18000	15072	16602	17298	15246	13986	15367	17582	15298
619	6265	6841	6464	6656	6499	6079	5173	6158	4420	6948	6790	6996	6089	6784	6119	5664	6442	6207		5035	7534	7981	6106	7473	6482	6727	7062	7118		16901	15625	16746	17090	15596	14513	15060	16817	15343
621	6279	6797	6481	6579	6707	6095	5125	6331	4394	6813	6800	6936	6268	6716	6216	5751	6429	6194		4898	7511	7995	5960	7407	6606	6418	7106	7329		16226	15639	16885	17141	15799	14011	14676	17068	15251
623	6373	6904	6521	6652	6639	6085	5320	6332	4414	7009	6752	7000	5964	6599	6158	5712	6549	6161		4898	7469	8011	6056	7290	6468	6530	7000	7462		16258	14217	17073	16710	15443	14085	14774	17302	15124
625	6180	6905	6456	6669	6674	6051	5289	6277	4434	6998	6764	7044	6084	6632	6117	5800	6544	6181		5094	7526	7706	6051	7495	6565	6526	7055	7313		15899	15663	17120	16588	15471	15127	14874	17490	15365
627	6284	6943	6514	6635	6675	6135	5026	6343	4405	6930	6704	6985	6111	6662	6221	5835	6410	6017		5048	7535	7822	6177	7383	6407	6604	7136	7402		15966	15447	16791	15470	15562	14526	14637	17402	15496
629	6369	6906	6618	6782	6720	6177	5180	6329	4413	7101	6945	7021	6010	6579	6169	5965	6455	6214		4852	7720	7993	5957	7359	6562	6534	7145	7465		16160	14421	16655	16628	15827	14144	14544	17050	14954
631	6335	6938	6530	6732	6614	6169	5269	6287	4396	6849	6823	7091	5999	6656	6088	5810	6346	6111		4997	7515	8001	6171	7331	6511	6434	7081	7575		16740	14337	17800	16157	15138	14413	14950	17544	14883
633	6313	6810	6684	6693	6622	6182	5222	6235	4506	7032	6874	7085	6160	6586	6283	5813	6385	6093		4975	7355	7754	6066	7354	6631	6665	7076	7473		16498	14365	16979	16235	15741	14201	14633	17118	16256
635	6260	6931	6463	6654	6553	5973	5246	6226	4371	6884	6825	6856	6011	7000	6214	5750	6469	6110		4971	7694	7853	6092	7467	6637	6663	7190	7385		15906	13952	16680	16729	15605	14883	14133	17826	14851
637	6205	6986	6647	6650	6728	6019	5270	6137	4562	7046	6793	7141	6033	6568	6128	5757	6377	6212		5095	7489	7960	5974	7366	6609	6553	6928	7449		16383	15206	17047	16246	15555	14258	14670	17500	15717
639	6302	6973	6497	6651	6671	6080	5164	6356	4554	6823	6817	7101	6016	6778	6219	5755	6310	6088		4966	7712	7740	6013	7537	6441	6678	7013	7505		16218	13938	17411	16150	15825	15158	14964	17265	15582
641	6246	6893	6452	6692	6659	6127	5122	6280	4385	6926	6792	7052	6141	6647	6304	5822	6552	6025		4927	7508	7990	6042	7292	6704	6545	7193	7274		15911	14025	16695	15898	15650	14783	14629	17360	15606
643	6258	6928	6556	6672	6544	6060	5286	6489	4462	6862	6868	6997	6092	6776	6311	5662	6580	6101		5009	7550	7956	6057	7353	6490	6594	7010	7441		15964	14899	16523	16551	15629	14474	14838	17856	15106
645	6298	6848	6572	6619	6719	6082	5083	6219	4502	6819	6844	6998	6122	6515	6286	5764	6640	6193		5096	7667	7906	6109	7370	6610	6480	7002	7339		16742	13817	16923	16410	14978	14942	14585	17760	15515
647	6218	6807	6629	6807	6483	6120	5200	6211	4435	6937	6866	6902	6039	6672	6248	5649	6549	6232		5011	7653	7712	6098	7456	6473	6547	7134	7442		17509	14730	17078	16202	15107	14976	14986	17887	15008
649	6254	6912	6545	6632	6604	6083	5243	6408	4366	7070	6665	7106	6081	6601	6153	5840	6270	6194		4953	7513	7748	6138	7389	6474	6707	7026	7298		16717	14029	16525	15983	16331	15337	14995	17791	15567
651	6252	7016	6529	6694	6499	6017	5073	6143	4414	6947	6740	7072	6015	6653	6092	5788	6459	6047		4931	7540	7918	6056	7379	6523	6509	7097	7364		16619	15198	16392	16877	15590	14328	14877	17346	15669
653	6258	6849	6543	6594	6488	6089	5056	6262	4323	6863	6861	6952	6242	6616	6234	5860	6445	6282		4992	7511	7741	6131	7361	6501	6636	7001	7323		16563	14691	16765	16155	15384	14242	14953	17852	15806
655	6425	6997	6616	6576	6673	6128	5141	6338	4336	6839	6753	7099	6170	6634	6273	5778	6453	6236		5094	7716	7902	6079	7186	6543	6602	7177	7399		18102	14200	16579	16221	15534	14032	14672	17699	15663
657	6301	6875	6536	6631	6752	6097	5161	6394	4419	6990	6865	7089	6103	6830	6126	5795	6410	6025		4984	7555	7970	6028	7351	6514	6571	7141	7468		16312	14310	16655	15972	15837	14947	14747	17589	15459
659	6282	6853	6403	6662	6563	6013	5284	6387	4471	7057	6768	6984	6214	6657	6155	5709	6431	6064		5050	7598	8121	6149	7405	6494	6408	6990	7386		16704	14152	16296	15794	15341	14916	14970	17406	15654
661	6262	6902	6575	6719	6654	6106	5179	6279	4431	6883	6827	7214	6120	6688	6195	5811	6512	6222		5006	7494	7990	6123	7370	6592	6555	7175	7360		16803	15533	17144	16590	15583	15119	14168	17213	15899
663	6252	7002	6636	6769	6609	6077	5196	6477	4382	6967	6765	6981	5979	6642	6226	5684	6318	6014		4937	7828	7989	6099	7490	6569	6489	7041	7432		17078	14757	16740	16015	15446	15019	14636	17549	15245
665	6308	6856	6676	6783	6463	6174	5227	6362	4433	7048	6595	6941	6115	6694	6125	5805	6518	6045		5007	7563	7982	6131	7371	6608	6578	7158	7504		17083	14587	16883	16095	14904	14923	14797	17206	15247
667	6306	6817	6327	6739	6762	6176	5179	6435	4394	7024	6767	6990	6289	6694	6004	5925	6456	6089		4963	7476	7840	6095	7564	6637	6493	6960	7466		17072	15280	17180	16317	15454	14396	14817	17316	15361
669	6208	7030	6487	6931	6481	5949	5178	6371	4441	6949	6935	6990	6356	6738	6218	5839	6461	6091		4970	7688	7832	6048	7404	6471	6649	7015	7544		17156	14416	17292	16513	15100	14752	15043	17070	15337
671	6341	6905	6540	6901	6692	6093	5155	6223	4504	6947	6885	6999	6014	6679	6260	5777	6543	6221		4960	7552	7981	6130	7329	6499	6467	7160	7559		16800	14409	16794	16809	15523	15254	14592	17126	15585
673	6209	6847	6550	6787	6665	6029	5146	6331	4416	6997	6830	6888	6139	6526	6102	5816	6561	6162		5084	7791	7952	6102	7404	6579	6536	7232	7505		16841	14425	16777	16098	15543	14761	14326	17073	14983
675	6214	7044	6785	6786	6738	6106	5257	6307	4428	6871	6797	7089	6020	6692	6172	5721	6490	6103		5113	7507	7874	6200	7440	6519	6538	7281	7619		16627	13819	16802	15759	15703	14953	14771	17562	15184
677	6257	7041	6561	6780	6568	6062	5269	6321	4456	6840	6802	7121	6243	6665	6178	5831	6488	6039		4952	7680	7896	6113	7445	6532	6485	7102	7398		16655	15044	16832	16039	15692	15350	14320	17002	15110
679	6346	6861	6596	6709	6618	5979	5237	6247	4411	7052	6875	6908	6136	6709	6202	5785	6432	6224		5100	7684	7934	5987	7453	6597	6639	7066	7406		17230	13682	16924	16083	15713	15278	14310	17449	15562
681	6224	7099	6600	6725	6639	6023	5209	6260	4418	6971	6847	7106	6155	6720	6265	5723	6549	6278		5112	7759	8199	6226	7338	6585	6661	6932	7475		17838	14061	16536	16241	15246	15538	14727	17157	15567
683	6240	7054	6572	6683	6749	6032	5215	6307	4309	6850	6782	6929	6177	6547	6243	5734	6381	6176		4977	7669	7939	6089	7448	6562	6613	7109	7503		17745	15148	16779	16103	15708	15358	14628	17879	15234
685	6194	6893	6626	6720	6827	6113	5231	6269	4455	7177	6850	7121	6196	6490	6110	5759	6437	6292		4913	7711	7876	6075	7349	6437	6798	7148	7519		17109	15585	16689	16051	15665	15304	15095	17195	14476
687	6226	6945	6590	6847	6712	6210	5193	6378	4425	6987	6826	7127	6374	6600	6270	5689	6314	6091		5111	7699	7786	6145	7502	6480	6536	7131	7324		17106	13975	16728	16045	15756	14951	14713	17257	14073
689	6246	6919	6498	6821	6683	6162	5253	6343	4434	7013	6829	7164	6121	6780	6193	5813	6528	6205		4995	7820	8102	6107	7498	6703	6590	7131	7428		16996	14219	16881	15630	15623	15186	14818	17783	14738
691	6297	7024	6642	6836	6711	6160	5093	6302	4449	6941	6914	7084	6276	6672	6252	5829	6475	6006		5045	7677	7903	6134	7448	6446	6729	7000	7411		17282	14428	16616	15819	15504	15320	13857	17622	14624
693	6226	6983	6648	6760	6714	6145	5213	6131	4399	6995	6731	6995	6205	6740	6176	5782	6569	6114		5039	7775	8070	6186	7399	6583	6753	7083	7437		16860	14449	16667	16804	16314	15117	14994	17464	14812
695	6243	6962	6595	6758	6678	6225	5175	6352	4421	7025	6867	7003	6069	6582	6161	5778	6488	6137		5019	7747	7977	6074	7407	6675	6581	7026	7571		16754	14671	16616	16165	15535	15452	14052	17689	14785
697	6357	6973	6538	6881	6585	6157	5221	6216	4358	6914	6846	6997	6163	6625	6089	5659	6508	6136		5072	7742	7952	6063	7383	6544	6594	7104	7458		16790	13850	16591	16098	15331	14534	14693	17234	15191
699	6425	6936	6461	6681	6706	6111	5223	6364	4519	7057	6747	6913	6162	6634	6084	5678	6392	6165		5000	7664	8067	6092	7582	6571	6633	7072	7346		17205	14080	16616	16140	15419	15519	14900	17822	14649
701	6406	7041	6680	6667	6746	6012	5154	6302	4352	6854	6767	7131	6102	6624	6305	5787	6452	6042		4963	7684	8086	6264	7385	6525	6578	7089	7395		17376	13995	17244	16211	15362	15366	14857	17457	14943
703	6351	6944	6494	6835	6774	6112	5158	6388	4420	6801	6829	7023	6017	6835	6164	5732	6491	6144		4938	7754	8007	6255	7401	6577	6627	7093	7438		16840	14614	16861	15978	15481	14111	14633	16746	15119
705	6437	6876	6612	6897	6712	6155	5036	6458	4354	7043	6770	7057	6095	6779	6134	5912	6385	6130		5074	7724	8081	6257	7378	6724	6575	7147	7456		17130	14895	16593	15684	15608	15559	14597	17354	14896
707	6317	7057	6631	6832	6660	6025	5064	6212	4312	6834	6985	6964	6029	6662	6166	5789	6511	6198		5104	7590	7923	6394	7386	6524	6340	7123	7465		17197	14314	17284	16111	14815	15326	15021	17594	14890
709	6432	7079	6650	6818	6694	6133	5100	6326	4450	6976	6959	6928	6234	6692	6071	5769	6417	6058		5134	7617	7909	6042	7489	6667	6548	7099	7380		17243	15404	17098	16405	16164	15019	14992	17531	14125
711	6336	6945	6566	6774	6705	6158	5172	6273	4322	7065	6708	7200	6185	6771	6391	5751	6593	6136		5056	7688	8149	6150	7515	6787	6430	7174	7498		17442	14730	16205	16035	15187	15661	14922	17877	14479
713	6389	7067	6657	6901	6779	6248	5175	6430	4449	6990	6928	7338	6211	6715	6158	5770	6316	6078		5013	7618	8040	6145	7433	6622	6666	7056	7261		17458	14150	16226	15870	15446	14818	14942	17419	15244
715	6298	7064	6598	6933	6784	6151	5093	6141	4556	7062	6901	7115	6072	6531	6212	5880	6441	6129		4960	7642	8010	6137	7374	6631	6519	7078	7403		16660	14222	15995	16558	15394	15812	14816	17688	14976
717	6418	6908	6611	6764	6581	6092	5257	6203	4409	7090	6795	7090	6147	6747	6294	5753	6538	6084		5059	7752	7959	6019	7438	6612	6833	7083	7454		17156	14337	16044	16383	15506	15280	15236	17615	15417
719	6293	7000	6521	6851	6725	6277	5203	6239	4466	6837	6838	6930	6111	6734	6033	5779	6548	6044		5122	7790	7905	6144	7509	6486	6753	7051	7492		17089	13742	16418	16239	15178	15553	15194	18135	15362
721	6482	7112	6647	6698	6762	5985	5322	6175	4386	6934	6857	6986	6139	6428	6162	5784	6627	6057		5091	7656	7782	6308	7530	6646	6699	7112	7509		16806	14414	16403	15923	15611	15391	15415	17986	14860
723	6334	7050	6640	6740	6677	6107	5231	6448	4419	7097	6857	7039	6173	6622	6134	5708	6457	6125		5073	7758	8247	6241	7483	6568	6647	7115	7465		16883	14339	16582	16031	15560	15272	14881	17806	14925
725	6402	7037	6693	6888	6737	6065	5269	6357	4436	6895	6790	7065	6091	6655	6234	5798	6392	6091		5095	7621	7974	6313	7614	6537	6634	6965	7472		16986	14331	16395	15932	15347	15427	14711	18071	14701
727	6325	7059	6622	6894	6728	6184	5237	6534	4513	7122	6879	7108	6240	6703	6149	5674	6402	6162		5102	7626	8043	6119	7399	6434	6544	7168	7642		17307	13949	16031	16528	15487	15639	15210	18217	14865
729	6428	7140	6731	6733	6737	6130	5216	6454	4444	6977	6911	7207	6147	6764	6228	5809	6396	6079		5136	8022	8052	6100	7583	6628	6672	7173	7357		18068	15059	16179	16852	15224	15783	15382	18345	15353
731	6402	6983	6625	6925	6671	6185	5127	6387	4470	6995	6831	6994	6177	6794	6065	5656	6571	6120		5005	7752	8173	6211	7591	6581	6607	7073	7311		17089	14511	16996	16073	15100	14534	15280	18041	14900
733	6331	6987	6564	6554	6607	5993	5051	6227	4325	6999	6761	7093	6243	6789	6221	5738	6406	6131		5168	7643	8033	6051	7429	6529	6757	7163	7377		17065	14151	16050	16370	15395	15549	14617	18136	15009
735	6592	6917	6659	6842	6749	6063	5183	6205	4441	6979	6677	7144	6058	6616	6116	5710	6548	6139		5027	7725	8034	6132	7537	6575	6556	7223	7556		17303	15214	16216	16158	15796	15710	15009	17864	14146
737	6388	7096	6744	6830	6657	6087	5183	6330	4486	7054	6923	7005	6178	6628	6205	5704	6476	6170		5059	7701	7969	6188	7336	6537	6550	7061	7628		18807	13654	15836	16085	15507	15383	15519	17921	14868
739	6504	6968	6590	6751	6858	6139	5212	6188	4534	6948	6870	7019	6206	6827	6147	5705	6497	6116		5001	7709	8063	6147	7491	6533	6574	7043	7576		16864	14942	16450	16432	15204	15741	15532	18401	14742
741	6415	7041	6709	6821	6556	6010	5232	6375	4449	7044	6867	7118	6231	6870	6198	5797	6498	6155		4959	7741	7922	6056	7381	6656	6756	7186	7536		17796	13909	16709	16366	15327	15315	15420	18007	14826
743	6309	7043	6565	6868	6676	6250	5116	6358	4497	7186	6969	7201	6154	6584	6270	5801	6429	6079		5076	7702	8099	6101	7280	6654	6444	7094	7356		17901	13670	16595	16098	15112	15960	15249	18142	15027
745	6361	7088	6598	6790	6800	6286	5122	6265	4506	7131	6957	7114	6235	6843	6267	5803	6630	6105		4994	7554	8035	6309	7403	6551	6511	7060	7477		17504	13569	16256	16195	15261	15586	15205	18331	14610
747	6473	6972	6559	6780	6696	6019	5173	6308	4389	6995	6769	7055	6042	6794	6311	5871	6419	6278		5033	7630	8176	6067	7585	6654	6506	6998	7492		17828	14265	16006	16003	15290	13659	15343	18142	14924
749	6443	7022	6741	6779	6691	6103	5097	6160	4412	7155	6838	7116	6265	6616	6175	5804	6533	6199		5006	7772	8098	6164	7486	6604	6551	7073	7371		16992	13980	15986	16113	16121	13722	15229	17654	14912
751	6473	7064	6739	6834	6819	6007	5123	6445	4531	6923	6731	7035	6258	6711	6211	5711	6591	6120		4986	7747	8028	6269	7568	6453	6536	6990	7677		17504	14965	16249	16286	15142	14380	15586	17729	14927
753	6218	7103	6745	6923	6537	6096	5127	6383	4417	6936	6868	7128	6179	6629	6296	5845	6573	6156		4932	7691	8083	6110	7347	6599	6658	7104	7336		16857	14154	16075	15753	15307	14840	14873	18119	14914
755	6609	7164	6669	6970	6660	6038	5231	6161	4475	7070	6824	6869	6202	6718	6205	5798	6418	6094		5145	7600	8135	6215	7377	6668	6512	7273	7490		17064	14364	16472	16196	15360	14550	15368	18226	14877
757	6482	7000	6692	6734	6667	5944	5167	6216	4512	7027	6887	6921	6185	6648	6354	5653	6532	6167		5011	7716	7959	6044	7390	6437	6619	7187	7304		18163	13737	16672	16117	15191	14708	14610	18813	15003
759	6466	7164	6519	6701	6643	6164	5160	6170	4420	6948	6871	7171	6212	6891	6324	5703	6468	6158		5145	7564	8048	6144	7495	6534	6449	7025	7440		17017	14010	16459	16678	15529	14097	15204	18235	14924
761	6437	7132	6506	6738	6611	6067	5114	6144	4441	7000	6875	7098	6126	6702	6172	5827	6509	6060		4905	7576	8055	6155	7408	6607	6679	7033	7559		16592	14360	16627	15789	15260	14006	14940	18409	15263
763	6529	7246	6770	6906	6606	6082	5204	6262	4419	7075	6748	7075	6145	6642	6155	5744	6564	6043		5062	7695	8123	6068	7451	6526	6666	7009	7604		17544	15443	16458	16158	15898	14456	14967	18042	14948
765	6353	6956	6563	6853	6576	5971	5286	6282	4362	7014	6927	7068	6235	6713	6330	5782	6468	6165		5021	7666	8060	6115	7458	6637	6666	7106	7522		16904	14409	16374	16208	14798	13067	15171	17963	14946
767	6422	7092	6701	6692	6614	5997	5182	6280	4461	7077	6921	6988	6192	6773	6218	5910	6564	6212		5087	7852	7923	6087	7318	6555	6644	6959	7524		17102	15064	16386	16841	14942	13336	14895	18702	14662
769	6523	7008	6769	6743	6681	6027	5096	6211	4473	7021	6807	6994	6072	6705	6199	5812	6315	6170		5135	7801	8001	6123	7449	6697	6569	7139	7351		16606	15166	17279	16379	15284	13997	14604	18544	14824
771	6425	7153	6621	6824	6632	5975	5164	6273	4505	6962	6831	7116	6070	6656	6229	5772	6545	6078		5057	7694	8089	6028	7547	6485	6491	6950	7458		17068	14463	16406	16263	15496	14738	15380	17985	14845
773	6543	7065	6674	6767	6674	6017	5085	6300	4408	6860	6964	6967	6182	6776	6259	5857	6445	6208		5169	7629	8166	6168	7562	6586	6400	6970	7356		17600	14367	16562	16566	15770	14248	14690	18303	15188
775	6314	6925	6495	6785	6670	6005	5119	6232	4479	7219	6850	7120	6290	6670	6210	5829	6421	6216		5094	7786	8026	6089	7450	6530	6542	6990	7351		17323	14823	16412	16868	15383	14105	14769	18318	15312
777	6477	7136	6774	6786	6765	6201	5066	6257	4471	7082	6804	7158	6159	6474	6214	5725	6325	6256		4991	7713	8101	6010	7430	6566	6572	7095	7681		17310	14314	16818	16216	15412	14187	14663	18415	15026
779	6537	7174	6839	6727	6705	5932	5208	6283	4323	6993	6811	7066	6120	6771	6159	5784	6532	6099		5061	7787	8134	6128	7437	6694	6563	7060	7296		16700	14351	16700	15850	15178	13456	14813	18392	14980
781	6407	7053	6631	6732	6756	6081	5217	6285	4334	6960	6707	7072	6150	6684	6184	5841	6445	6233		5173	7752	8082	6054	7478	6808	6510	7181	7519		16572	14399	16436	16502	15179	13812	14946	18822	14881
783	6275	7159	6706	6970	6515	6067	5028	6263	4375	7023	6887	7061	6135	6648	6245	5828	6517	6142		5149	7704	8040	6160	7389	6462	6735	7303	7401		16981	14254	16341	16501	15249	14059	14845	18205	14895
785	6550	7098	6546	6903	6534	6067	5088	6259	4396	7015	6946	7063	6120	6764	6150	5778	6539	6140		5054	7765	8158	6133	7477	6568	6545	7220	7638		16412	13921	16182	16716	14831	13742	15003	18066	14774
787	6320	7003	6567	6872	6687	6117	5304	6290	4495	6933	6729	7203	6145	6649	6225	5931	6669	6104		5137	7634	8040	6216	7494	6528	6592	7261	7324		16904	15187	16314	16410	14942	13553	14817	17268	14512
789	6543	7114	6677	6730	6502	6120	5162	6381	4465	7023	6704	7012	6148	6718	6261	5823	6521	6099		5117	7553	7943	6206	7439	6577	6652	7173	7514		17250	13887	16343	16142	14950	13807	14826	18542	14751
791	6506	7080	6575	6908	6667	6195	5081	6359	4361	7009	6923	7090	6198	6583	6146	5866	6499	6195		5016	7665	8031	6108	7418	6673	6556	7049	7492		16392	15520	16188	16664	15820	14387	15544	18522	15027
793	6432	7002	6691	6873	6762	6070	5287	6245	4457	7183	6665	7084	6236	6655	6165	5793	6414	6162		5151	7752	7999	6250	7486	6680	6656	7236	7506		16806	14755	16799	16083	15428	13757	15059	18431	14356
795	6355	7043	6704	6842	6842	6168	5064	6218	4465	7082	6756	7030	6147	6821	6244	5696	6515	6168		5002	7684	8069	6268	7539	6596	6735	7130	7573		17604	14333	16143	16275	15010	13904	15080	18617	15144
797	6511	7098	6636	6704	6606	6001	5239	6258	4346	6950	6889	6929	6089	6829	6218	5811	6505	6167		5119	7724	8151	6275	7439	6770	6612	7122	7545		17656	15313	16613	16532	14736	14525	14982	18786	15113
799	6426	7123	6638	6720	6851	5971	5120	6222	4406	6899	6719	7005	6160	6742	6140	5723	6499	6024		5071	7722	8140	6041	7672	6650	6548	7215	7437		16832	13944	16150	16271	14954	13651	14660	17921	14862
801	6427	7102	6650	6716	6880	6094	5217	6282	4468	7094	6911	7105	6145	6566	6134	5957	6498	6079		5140	8041	8060	6129	7474	6577	6630	7123	7567		16839	15257	16505	16209	15285	13225	14970	18218	15168
803	6461	7205	6724	6749	6736	6065	5188	6509	4332	7086	6814	6957	6179	6671	6211	5905	6564	6084		5048	7733	8128	6306	7478	6531	6523	7174	7648		17128	15467	16136	16382	15096	14705	15079	18846	14609
805	6415	6933	6718	6936	6686	5984	5103	6422	4415	7085	6888	6965	6189	6528	6144	5804	6416	6280		5233	7573	8241	6244	7498	6805	6644	7251	7459		17191	14254	16063	16353	15168	13752	14933	18416	14952
807	6524	7263	6662	6775	6621	6138	5106	6503	4462	7044	6947	7023	6200	6734	6237	5735	6532	6244		5112	7757	8172	6208	7631	6664	6633	7166	7564		16652	15251	16591	16257	14970	13899	15009	18223	14969
809	6449	7112	6648	6801	6772	6170	5161	6343	4440	6977	6816	6987	6095	6836	6456	5802	6492	6198		5086	7552	8277	6300	7539	6679	6706	7132	7553		18083	14332	16521	16393	15209	13401	15161	18574	15077
811	6466	7148	6691	6712	6683	6156	5152	6209	4493	7182	6955	7079	6120	6654	6172	5763	6525	6132		5129	7679	8150	6189	7321	6797	6762	7171	7627		16795	15540	16652	16556	15260	13876	15212	18166	15061
813	6471	7239	6594	6731	6707	6098	5178	6304	4324	7030	6824	7117	6060	6887	6253	5678	6459	6081		5094	7698	8202	6238	7694	6678	6634	7182	7601		17176	14938	16372	16571	15163	13756	15233	13531	14911
815	6574	7105	6666	6758	6672	6147	5262	6370	4403	6900	6964	7172	6021	6560	6269	5789	6577	6171		5122	7914	8040	6292	7574	6640	6708	7102	7312		17105	14301	16473	16636	15306	13262	14817	14229	14450
817	6606	7034	6719	7006	6838	6051	5234	6374	4377	7018	6968	7018	6184	6672	6319	5680	6449	6019		5117	7824	8203	6274	7580	6526	6720	7294	7582		17076	14729	16372	16179	15139	13827	15468	14501	14710
819	6525	7081	6828	6884	6708	6092	5147	6389	4324	6901	6893	6994	6091	6667	6223	5797	6658	6149		5087	7894	8132	6407	7577	6738	6541	7155	7518		17214	15143	16588	16057	14734	13738	14935	14035	14174
821	6537	7141	6748	6801	6740	6179	5138	6294	4398	7072	6853	6959	6128	6909	6203	5747	6532	6134		5248	7691	8239	6267	7559	6740	6683	7353	7650		17057	14795	16184	16303	14893	13479	14946	15302	14528
823	6499	7088	6591	6965	6856	6209	5277	6401	4391	7084	6896	7121	6188	6688	6280	5881	6583	6118		5121	7717	8250	6193	7532	6590	6656	7210	7374		16906	14752	16639	16453	14700	13659	14510	15459	14856
825	6467	7152	6683	6900	6720	6132	5069	6399	4392	7063	6906	7088	6202	6718	6187	5829	6583	6144		5119	7895	8119	6289	7579	6733	6664	7156	7446		17055	14505	15944	16262	14980	13822	14307	15019	14706
827	6438	7162	6684	6888	6839	6182	5277	6277	4393	7050	6750	7025	6147	6930	6207	5895	6512	6218		5158	7841	8116	6208	7523	6621	6662	7093	7405		16685	15787	15921	16345	15663	13454	14996	14467	14736
829	6466	7095	6658	6838	6693	6093	5201	6327	4433	7147	6797	7061	6168	6606	6218	5869	6538	6111		5119	7771	8200	6324	7520	6638	6731	7276	7512		17375	14601	16410	16728	14674	14286	14923	15421	14514
831	6655	7251	6759	6886	6552	6105	5189	6300	4395	7192	6979	7156	6100	6689	6282	5871	6681	6200		5318	7668	8135	6238	7667	6583	6731	7349	7422		16924	14261	17026	16088	14748	13504	15297	14846	14728
833	6583	7107	6789	6774	6579	6151	5209	6332	4395	6885	6876	7084	6114	6672	6168	5799	6453	6216		5139	7711	8080	6384	7403	6467	6755	7103	7444		16551	15171	17115	16097	15129	13903	14933	14857	14656
835	6524	7219	6759	6888	6617	6145	5330	6213	4474	7102	6861	7147	6183	6691	6303	5704	6487	6196		5251	7617	8219	6551	7634	6603	6686	7136	7568		17236	14262	16564	16160	14902	14343	14966	15283	14816
837	6502	7106	6817	6800	6639	6280	5245	6266	4492	7122	7112	7053	6199	6672	6178	5909	6511	6136		5256	7663	8249	6460	7600	6604	6716	7077	7642		17650	14794	16933	15919	15123	13427	14400	14950	14987
839	6530	7130	6902	6803	6657	6063	5372	6262	4444	7087	6937	7079	6226	6753	6349	5732	6539	6019		5195	7779	8053	6300	7607	6597	6712	7151	7526		17045	15561	16805	16554	15517	13619	15123	14579	14517
841	6446	7352	6716	6896	6691	6150	5195	6376	4460	7177	6849	7152	6230	6645	6319	5836	6620	6122		5133	7736	8119	6287	7548	6579	6691	7142	7558		17088	15627	16527	16079	15487	13485	14997	15037	14969
843	6520	7158	6684	6863	6717	6090	5262	6405	4504	7090	6696	7101	6132	6740	6275	5902	6492	6147		5175	7815	8149	6419	7480	6568	6715	7184	7653		16999	14841	16292	16521	15490	13616	14986	14359	14929
845	6605	7267	6769	6714	6730	6217	5198	6320	4465	7135	6916	7072	6304	6761	6327	5882	6435	6242		5129	7875	8042	6420	7469	6695	6559	7065	7559		17009	15122	16099	16545	14923	13161	14608	15431	14683
847	6553	7300	6632	6766	6773	6096	5217	6288	4446	7117	6887	7118	6053	6685	6273	5798	6480	6051		5195	7824	8195	6351	7283	6600	6744	7108	7291		17059	14548	16803	16454	14824	13673	14481	15358	14896
849	6421	7236	6762	6848	6661	6131	5296	6304	4494	7054	6869	7029	6187	6655	6249	5810	6564	6184		5135	7654	8309	6441	7482	6626	6854	7107	7513		17344	14793	16179	16362	15096	14067	15127	14909	14414
851	6647	7088	6716	6761	6818	6217	5367	6325	4411	7271	6909	7041	6246	6677	6239	5773	6401	6155		5074	7780	8290	6210	7544	6671	6599	7208	7470		17770	14298	16471	16452	15120	13523	14639	14727	14326
853	6498	6962	6796	6926	6812	6059	5143	6282	4429	7332	6938	6996	6224	6670	6219	5862	6617	6287		5009	7783	8301	6322	7479	6575	6667	7149	7612		16998	14381	17081	16501	14892	13826	14335	15571	14600
855	6441	7097	6728	6855	6855	6061	5180	6334	4496	7007	6831	7061	6292	6797	6304	5863	6472	6233		5184	7798	8143	6363	7630	6620	6619	7160	7598		17056	14474	16479	16114	14670	14573	14780	15339	14643
857	6498	7121	6675	6982	6826	6059	5078	6252	4339	7108	6812	7176	6017	6702	6255	5772	6477	6109		5320	7816	8170	6297	7423	6864	6719	7135	7449		17063	13835	16197	16118	15008	13720	15011	15124	13949
859	6596	6934	6708	6717	6654	6123	5143	6305	4565	7017	7104	7252	6242	6489	6138	5887	6495	6178		5247	7818	8212	6317	7570	6630	6565	7068	7536		16967	14866	15969	15754	14872	13700	14928	14551	15093
861	6638	7186	6828	6833	6801	6165	5186	6282	4385	7110	7034	6961	6253	6715	6240	5858	6588	6237		5194	7598	8118	6437	7629	6554	6715	7211	7360		17141	14420	16407	15942	14834	13868	14855	14672	14957
863	6533	7264	6739	6855	6778	6197	5251	6320	4443	7072	6893	7090	6246	6554	6206	5912	6560	6199		5025	7733	8184	6296	7485	6703	6746	7187	7496		17617	13959	16301	16190	14994	13471	14910	14829	14756
865	6376	7201	6672	6868	6740	6190	5200	6269	4402	6999	6946	7127	6323	6573	6375	5799	6646	6208		5207	7504	8146	6287	7530	6592	6821	7220	7338		16872	14273	16442	16261	14717	13677	14865	15170	14844
867	6545	7093	6666	6831	6678	6196	5216	6256	4417	7104	6842	7137	6329	6744	6270	5868	6710	6239		5222	7684	8207	6202	7429	6836	6608	7272	7583		17974	14033	16562	16491	14722	14169	14636	15124	14707
869	6619	7216	6710	6707	6742	5989	5100	6281	4446	7211	6823	7141	6264	6804	6306	5776	6578	6248		5288	7750	8145	6228	7530	6497	6688	7122	7455		17000	15011	16400	16630	15092	14237	14828	14639	13955
871	6593	7200	6545	6967	6540	6169	5165	6234	4429	7023	6870	7146	6145	6597	6283	5780	6486	6232		5003	7620	8083	6247	7441	6652	6795	7133	7465		17824	14474	17340	16757	15159	13816	15266	15214	15231
873	6515	7262	6790	6619	6850	6251	5181	6290	4332	7050	6963	6950	6167	6725	6302	5837	6592	6103		5257	7790	8296	6362	7568	6640	6530	7109	7359		17274	15413	15999	16434	15021	13383	15381	14770	14709
875	6648	7139	6644	6793	6561	6160	5156	6306	4451	6987	6929	7214	6121	6585	6275	5655	6595	6175		5247	7727	8273	6336	7485	6483	6677	7074	7237		16611	14265	16522	16452	14769	13870	14696	14921	14866
877	6611	7236	6726	6742	6663	6216	5143	6356	4460	7183	6934	7104	6155	6859	6176	5772	6469	6306		5180	7651	8172	6394	7589	6596	6571	7140	7559		18168	15009	16498	16224	15343	13625	14880	14866	15086
879	6562	7289	6774	6889	6777	6186	5275	6287	4460	6991	6858	7258	6225	6658	6296	5813	6552	6019		5080	7821	8286	6356	7588	6705	6575	7252	7405		16963	14287	16830	16482	15371	13594	14807	14698	15129
881	6549	7314	6793	6802	6815	6075	5250	6288	4481	7054	6832	7071	6310	6707	6196	5980	6525	6268		5256	7681	8203	6259	7634	6672	6714	7222	7320		17582	15409	17376	16130	15189	13977	14759	14528	14157
883	6624	7235	6777	6887	6807	6246	5079	6451	4482	7105	6822	7087	6135	6731	6206	5821	6348	6240		5139	7669	8198	6181	7565	6620	6679	7352	7423		16987	15101	16976	16460	14887	13921	14811	14485	14783
885	6704	7107	6812	6844	6672	6143	5118	6258	4512	7029	6902	7017	6217	6661	6211	5800	6545	6083		5079	7868	8146	6261	7614	6587	6632	7191	7495		17643	14330	16226	16128	14654	14425	14734	15756	15001
887	6543	7195	6721	6944	6618	5986	5173	6318	4481	7115	7093	7174	6228	6515	6222	5694	6425	6251		5191	7928	8242	6330	7528	6777	6695	7163	7413		16967	14352	16647	15824	14827	14174	14866	14992	14877
889	6538	7387	6547	6786	6686	6184	5280	6237	4462	6983	6834	7012	6266	6862	6235	5780	6566	6227		5118	7830	8237	6389	7653	6670	6776	7127	7462		16641	14518	16245	16375	14956	13467	14950	14944	14135
891	6648	7101	6749	6864	6623	6275	5199	6268	4386	7038	6879	7134	6228	6739	6225	5858	6529	6172		5236	7855	8152	6448	7688	6647	6791	7360	7489		17383	14406	16436	16555	15017	13781	14877	15479	14808
893	6755	7139	6677	7007	6766	6155	5226	6497	4389	7169	6864	7094	6226	6629	6127	5806	6623	6149		5259	7827	8245	6248	7718	6722	6652	7200	7623		16914	14836	16566	16353	15075	14132	15273	14812	15467
895	6617	7242	6586	6983	6902	6213	5366	6410	4466	6961	6821	6948	6160	6792	6278	5855	6511	6099		5254	7934	8333	6409	7765	6731	6847	7203	7423		17629	15506	16384	16671	15079	13419	15645	14808	14710
897	6720	7139	6657	6927	6773	6211	5174	6348	4514	6841	6941	7151	6215	6776	6190	5863	6558	6241		5202	7962	8276	6330	7658	6692	6867	7266	7552		18235	15256	16342	16859	14860	14039	15165	15588	14637
899	6580	7293	6808	6844	6727	6170	5229	6354	4394	7032	6808	7181	6218	6779	6336	5834	6606	6099		5154	7841	8237	6377	7752	6658	6783	7367	7679		18023	14840	16504	16359	14796	14533	15514	14687	14765
901	6524	7343	6801	6867	6874	6275	5284	6300	4448	7045	6829	6997	6214	6705	6203	5796	6558	6055		5259	8000	8214	6337	7718	6702	6618	7128	7509		16957	14358	16095	16411	14914	13952	15338	15027	15268
