# Supplementary material for: The Environment Is a Key Factor in Determining the Anti-Amyloid Efficacy of EGCG
Source: Biomolecules. 2019 Dec 11;9(12):855. doi: 10.3390/biom9120855 (PMC6995563; doi:10.3390/biom9120855)
Supplement: Supplementary file 1 [file biomolecules-09-00855-s001.zip › Supplementary/UV-Vis.xlsx]

## Sheet: Sheet1
	PB										AC										pH6										pH7										coX
Wavelength, nm	0h	1 h	2 h	3 h	4 h	5 h	6 h	7 h	8 h	22 h	0h	1 h	2 h	3 h	4 h	5 h	6 h	7 h	8 h	22 h	0 h	1 h	2 h	3 h	4 h	5 h	6 h	7 h	8 h	22 h	0 h	1 h	2 h	3 h	4 h	5 h	6 h	7 h	8 h	22 h	0h	1 h	2 h	3 h	4 h	5 h	6 h	7 h	8 h
250	0.4373	0.4593	0.4431	0.4554	0.4533	0.4629	0.4671	0.4632	0.5007	0.4644	0.5574	0.5839	0.5726	0.5782	0.581	0.6004	0.6336	0.632	0.6542	0.6317	0.4288	0.4697	0.4535	0.4664	0.4615	0.4677	0.4625	0.4699	0.4686	0.4922	0.4749	0.5719	0.6351	0.6357	0.6654	0.7134	0.7244	0.7559	0.7798	0.854	0.4701	0.5925	0.7694	0.6519	0.6757	0.8242	0.8809	0.7773	0.68
251	0.4498	0.4724	0.4552	0.4682	0.4664	0.4741	0.4776	0.4765	0.5116	0.4739	0.5331	0.5481	0.5396	0.5414	0.5441	0.5691	0.5943	0.592	0.6121	0.6002	0.4216	0.4626	0.4452	0.4567	0.455	0.4587	0.453	0.4616	0.4606	0.4854		0.5444	0.6084	0.6142	0.6429	0.6841	0.697	0.7271	0.7578	0.825	0.4354	0.5559	0.7369	0.6153	0.6404	0.7936	0.845	0.7468	0.6433
252	0.4654	0.4887	0.4692	0.4841	0.4803	0.4904	0.4949	0.4907	0.529	0.4909	0.5232	0.54	0.5313	0.5311	0.534	0.5539	0.585	0.5829	0.6003	0.5892	0.4222	0.4621	0.4444	0.4566	0.4543	0.4584	0.4536	0.4607	0.4599	0.4848	0.4472	0.5341	0.596	0.5975	0.6272	0.6717	0.6842	0.716	0.743	0.8106	0.4121	0.5369	0.715	0.5979	0.6235	0.7719	0.8289	0.7266	0.6256
253	0.4812	0.5038	0.4849	0.4978	0.4954	0.5062	0.5104	0.505	0.5446	0.5044	0.5256	0.541	0.5324	0.531	0.5347	0.5542	0.5853	0.5817	0.5998	0.5888	0.4262	0.4659	0.448	0.46	0.4581	0.4619	0.4562	0.4639	0.4631	0.4878	0.4449	0.5292	0.5898	0.5907	0.6207	0.6642	0.6773	0.7074	0.7348	0.8013	0.4011	0.5258	0.7076	0.5877	0.6135	0.7636	0.8219	0.7168	0.613
254	0.5013	0.5247	0.5038	0.5183	0.5152	0.5251	0.5307	0.5253	0.5659	0.525	0.5365	0.5516	0.5426	0.539	0.543	0.5624	0.5946	0.5907	0.6066	0.5974	0.4337	0.4746	0.4562	0.4666	0.4655	0.4681	0.4638	0.4709	0.4705	0.4936	0.4467	0.5277	0.5868	0.5862	0.6165	0.6591	0.6719	0.7026	0.7305	0.7925	0.3905	0.5192	0.704	0.5804	0.6077	0.7588	0.8175	0.7115	0.6037
255	0.5335	0.5604	0.5369	0.5503	0.5465	0.5589	0.5645	0.5586	0.6009	0.5561	0.5634	0.5757	0.5673	0.5615	0.5648	0.5845	0.6177	0.6136	0.6292	0.622	0.4494	0.4919	0.4721	0.4823	0.4819	0.4846	0.4793	0.4866	0.4862	0.5067	0.4542	0.5329	0.5877	0.5855	0.6164	0.657	0.6699	0.6995	0.7273	0.7842	0.3824	0.5172	0.7062	0.5777	0.6046	0.7591	0.819	0.7089	0.5989
256	0.5656	0.5917	0.5675	0.5812	0.5782	0.5904	0.5959	0.5883	0.6367	0.589	0.5898	0.6031	0.5909	0.5865	0.5896	0.6099	0.6445	0.6401	0.6545	0.6481	0.4665	0.5108	0.4901	0.4994	0.4985	0.5012	0.4959	0.5008	0.5018	0.5216	0.465	0.5416	0.5917	0.5886	0.6197	0.6589	0.6717	0.7006	0.7266	0.781	0.3796	0.5202	0.713	0.5791	0.606	0.7625	0.8243	0.711	0.5941
257	0.5981	0.6242	0.6006	0.6138	0.6097	0.6222	0.6271	0.6207	0.6711	0.618	0.6223	0.6322	0.624	0.6152	0.6213	0.6398	0.6766	0.6702	0.687	0.6783	0.4862	0.5332	0.509	0.5192	0.5187	0.5212	0.5144	0.5201	0.5213	0.5398	0.4793	0.5536	0.6004	0.5945	0.6258	0.6649	0.6769	0.7044	0.7306	0.7791	0.3804	0.5269	0.7266	0.5851	0.6118	0.772	0.8347	0.7167	0.5927
258	0.6283	0.6529	0.6284	0.6435	0.6394	0.6525	0.6584	0.649	0.7033	0.648	0.6506	0.663	0.6534	0.642	0.6485	0.6685	0.7072	0.6983	0.7146	0.7091	0.5046	0.5536	0.5288	0.5384	0.5409	0.5388	0.5313	0.5409	0.5399	0.5545	0.4927	0.5652	0.6099	0.6022	0.634	0.6714	0.6833	0.7102	0.7361	0.7796	0.3841	0.5356	0.7399	0.5919	0.6182	0.7822	0.8456	0.7234	0.5933
259	0.6573	0.688	0.6596	0.6721	0.6743	0.6804	0.6914	0.6776	0.7328	0.6767	0.6826	0.6962	0.6828	0.6749	0.678	0.6972	0.7392	0.7349	0.7458	0.7431	0.5243	0.572	0.5465	0.5576	0.5589	0.5577	0.551	0.558	0.5586	0.5721	0.5071	0.5818	0.6215	0.611	0.6424	0.6784	0.6914	0.7178	0.7423	0.7812	0.3875	0.5449	0.7546	0.601	0.6276	0.7918	0.8585	0.7307	0.5984
260	0.68	0.712	0.6811	0.6978	0.6948	0.7083	0.713	0.704	0.7605	0.7008	0.7083	0.7209	0.7062	0.6971	0.7032	0.7229	0.7647	0.7577	0.7731	0.7657	0.5395	0.5887	0.5646	0.575	0.5743	0.5748	0.5682	0.5734	0.5741	0.5864	0.5211	0.5936	0.6299	0.6191	0.6505	0.6868	0.6973	0.7231	0.7484	0.7833	0.3919	0.5544	0.7684	0.6079	0.6346	0.8015	0.8682	0.739	0.6024
261	0.7005	0.7319	0.7007	0.7184	0.7155	0.7284	0.7344	0.7236	0.781	0.7209	0.7292	0.7427	0.7281	0.7186	0.7241	0.745	0.7865	0.7789	0.7952	0.7871	0.5538	0.6035	0.5779	0.5893	0.589	0.5892	0.5823	0.5875	0.588	0.5975	0.5319	0.6046	0.6385	0.627	0.6583	0.6944	0.704	0.7288	0.7521	0.7853	0.3968	0.5626	0.7803	0.6161	0.6418	0.81	0.878	0.7455	0.6056
262	0.7262	0.7543	0.7247	0.7422	0.737	0.7522	0.7571	0.7453	0.8071	0.7443	0.7555	0.7695	0.7536	0.7415	0.7467	0.7691	0.813	0.8034	0.8209	0.8128	0.5694	0.6245	0.5942	0.605	0.6062	0.6039	0.5979	0.6038	0.6036	0.6113	0.5464	0.6166	0.6501	0.6356	0.6681	0.7021	0.7113	0.7351	0.7605	0.788	0.4038	0.5731	0.7954	0.6245	0.6499	0.821	0.8887	0.7529	0.61
263	0.7558	0.7906	0.7566	0.7737	0.766	0.782	0.7869	0.7735	0.8407	0.7744	0.7899	0.8053	0.787	0.7742	0.7789	0.7999	0.851	0.8399	0.8521	0.8495	0.5892	0.6443	0.6159	0.6239	0.6287	0.6241	0.6171	0.6265	0.6264	0.6311	0.5648	0.6382	0.6652	0.649	0.6795	0.7115	0.7219	0.7432	0.7686	0.7915	0.4118	0.5872	0.8146	0.6357	0.6615	0.8337	0.9045	0.7636	0.6148
264	0.7906	0.8255	0.7893	0.8082	0.8037	0.8196	0.8253	0.8137	0.8805	0.8098	0.83	0.8437	0.8241	0.8136	0.8192	0.8427	0.8877	0.8786	0.8991	0.89	0.6169	0.6695	0.6414	0.6536	0.6524	0.6528	0.643	0.6478	0.6486	0.6529	0.5862	0.6588	0.6794	0.6625	0.6944	0.7259	0.7345	0.7561	0.7793	0.7962	0.4205	0.6053	0.8374	0.649	0.674	0.8497	0.9194	0.776	0.6208
265	0.8215	0.8561	0.8188	0.8418	0.8361	0.8506	0.8564	0.8439	0.9127	0.8394	0.8648	0.8794	0.8606	0.8471	0.8535	0.8779	0.9258	0.9162	0.9351	0.9278	0.637	0.6953	0.6641	0.6761	0.677	0.6738	0.6662	0.6701	0.6708	0.6721	0.6068	0.6786	0.6964	0.6777	0.709	0.7383	0.7464	0.7664	0.7881	0.8007	0.4324	0.6196	0.8545	0.6628	0.686	0.8642	0.9333	0.7862	0.6248
266	0.8512	0.8838	0.8446	0.8654	0.8613	0.8786	0.883	0.8711	0.9421	0.8673	0.8941	0.9087	0.8901	0.8743	0.883	0.9056	0.9599	0.9459	0.9642	0.9602	0.6578	0.7171	0.6849	0.696	0.6983	0.6925	0.6846	0.6884	0.6911	0.6892	0.6241	0.6953	0.7114	0.6896	0.7224	0.7496	0.7567	0.7749	0.7959	0.8061	0.442	0.6334	0.8739	0.675	0.6965	0.8751	0.9459	0.7945	0.6286
267	0.8739	0.9125	0.8728	0.891	0.8869	0.9013	0.9124	0.8945	0.9675	0.8909	0.9276	0.9425	0.9208	0.9094	0.9158	0.9347	0.9895	0.9814	0.9952	0.9916	0.6754	0.7357	0.703	0.7127	0.717	0.7104	0.7055	0.7091	0.7104	0.7038	0.641	0.7151	0.7262	0.703	0.7348	0.7605	0.7672	0.7834	0.8061	0.8096	0.4497	0.6482	0.8911	0.6847	0.7054	0.8858	0.9581	0.8019	0.6319
268	0.8927	0.9308	0.891	0.9123	0.908	0.924	0.9333	0.9157	0.9908	0.9131	0.95	0.9653	0.9426	0.929	0.9358	0.9571	1.0129	1.0017	1.0202	1.0147	0.6906	0.7511	0.7181	0.7301	0.7322	0.7278	0.7193	0.7223	0.7245	0.7189	0.6556	0.7285	0.738	0.713	0.744	0.7705	0.7765	0.7909	0.813	0.8132	0.4575	0.6582	0.9027	0.6928	0.7117	0.8926	0.9666	0.8071	0.6355
269	0.9104	0.9496	0.9079	0.9302	0.9254	0.9414	0.9498	0.9323	1.0095	0.9284	0.9718	0.9851	0.9624	0.9476	0.9557	0.9784	1.0338	1.023	1.0423	1.0362	0.7035	0.7649	0.7306	0.7431	0.7447	0.7393	0.7303	0.7343	0.7354	0.7292	0.6686	0.741	0.7489	0.7226	0.7535	0.779	0.783	0.7981	0.8186	0.8164	0.4645	0.6674	0.9138	0.6991	0.7173	0.8984	0.9716	0.811	0.6375
270	0.9244	0.9657	0.9222	0.9441	0.9405	0.9569	0.9642	0.9492	1.0262	0.9445	0.9893	1.0045	0.9835	0.9643	0.974	0.9972	1.0559	1.0434	1.0617	1.0571	0.7139	0.7759	0.7422	0.7551	0.7558	0.7518	0.7425	0.7459	0.7494	0.7389	0.6786	0.7525	0.7594	0.7326	0.7634	0.7874	0.7905	0.8055	0.8243	0.8177	0.471	0.6756	0.9234	0.7044	0.7225	0.9042	0.9755	0.814	0.6391
271	0.9374	0.9789	0.9359	0.9585	0.9516	0.9689	0.9784	0.9612	1.0404	0.9574	1.0042	1.022	0.9979	0.9811	0.9885	1.0134	1.0724	1.058	1.0784	1.0748	0.7226	0.7868	0.7511	0.7638	0.7663	0.7607	0.7526	0.7559	0.758	0.7476	0.6887	0.7648	0.7706	0.7426	0.7726	0.7953	0.7986	0.811	0.8291	0.8193	0.4755	0.6817	0.9316	0.708	0.7253	0.9062	0.9782	0.8144	0.6361
272	0.9418	0.9823	0.9392	0.9616	0.9566	0.9734	0.9826	0.9659	1.0453	0.9622	1.0119	1.0279	1.0025	0.9868	0.9945	1.0188	1.0792	1.0663	1.0857	1.0804	0.726	0.7894	0.754	0.767	0.7701	0.7639	0.7557	0.7597	0.761	0.7507	0.6937	0.7694	0.7749	0.7465	0.7773	0.8004	0.8021	0.8148	0.834	0.8198	0.4772	0.6832	0.9335	0.7081	0.7252	0.9052	0.9773	0.8132	0.636
273	0.9424	0.9833	0.9407	0.9624	0.9582	0.9753	0.9842	0.9664	1.0466	0.964	1.015	1.0305	1.0061	0.9892	0.9981	1.0229	1.0824	1.0694	1.0902	1.0851	0.7266	0.7898	0.7553	0.7681	0.7709	0.7652	0.7567	0.7594	0.7619	0.7516	0.6955	0.7719	0.7787	0.7489	0.7795	0.8027	0.8048	0.8152	0.835	0.8196	0.4776	0.6836	0.9333	0.7077	0.7236	0.9039	0.9758	0.8095	0.6353
274	0.9408	0.9823	0.9387	0.9611	0.9559	0.9729	0.9821	0.9648	1.0446	0.9618	1.0147	1.031	1.0064	0.9894	0.998	1.0224	1.0829	1.0701	1.0894	1.0846	0.7254	0.7893	0.754	0.767	0.7696	0.7638	0.7553	0.7582	0.7605	0.7502	0.6956	0.7736	0.7801	0.751	0.7821	0.8038	0.805	0.8168	0.8345	0.8178	0.4778	0.6838	0.9308	0.7061	0.7219	0.9004	0.9713	0.8065	0.6326
275	0.9353	0.9751	0.9327	0.9547	0.9493	0.9687	0.9778	0.96	1.0388	0.9576	1.0121	1.0271	1.0038	0.9853	0.9955	1.0186	1.0791	1.0662	1.0857	1.0822	0.7217	0.7845	0.7502	0.7637	0.7659	0.7601	0.7517	0.7549	0.7582	0.7466	0.6939	0.7734	0.7807	0.7514	0.7822	0.804	0.8054	0.8158	0.8325	0.8155	0.477	0.6812	0.9266	0.7021	0.7167	0.8953	0.965	0.8012	0.629
276	0.9292	0.9681	0.9258	0.9475	0.9435	0.9584	0.9678	0.9517	1.0312	0.9491	1.0054	1.0196	0.9962	0.9783	0.9881	1.0103	1.0708	1.0582	1.0778	1.0739	0.7162	0.7779	0.7442	0.7561	0.7599	0.7533	0.7461	0.7493	0.7518	0.7418	0.6917	0.77	0.7784	0.7496	0.7808	0.8013	0.8028	0.8132	0.8309	0.8112	0.4741	0.6755	0.9205	0.6971	0.7125	0.8878	0.9561	0.7945	0.6229
277	0.9189	0.9585	0.9168	0.9384	0.9335	0.9495	0.9595	0.9416	1.0196	0.9407	0.9974	1.012	0.9874	0.9706	0.9795	1.0024	1.0619	1.0489	1.0696	1.0668	0.7095	0.7708	0.7372	0.7504	0.754	0.7473	0.739	0.7418	0.7454	0.7354	0.6876	0.7661	0.7754	0.7469	0.7777	0.7987	0.7998	0.8101	0.8271	0.8085	0.4709	0.6716	0.9138	0.6927	0.7071	0.8809	0.9499	0.7871	0.618
278	0.9074	0.9451	0.9028	0.9244	0.9198	0.9351	0.9466	0.9299	1.0071	0.9272	0.9847	1.0002	0.9744	0.9576	0.9681	0.9882	1.0487	1.0373	1.0568	1.0527	0.7002	0.7613	0.7272	0.7398	0.743	0.7356	0.7303	0.7324	0.7336	0.7254	0.6805	0.7605	0.7704	0.7419	0.7728	0.7927	0.7952	0.8059	0.8233	0.8027	0.4661	0.6651	0.9053	0.6851	0.6999	0.8709	0.9409	0.7797	0.6142
279	0.8856	0.927	0.8862	0.9065	0.9036	0.9167	0.9289	0.9102	0.987	0.9104	0.9645	0.9821	0.9573	0.943	0.9499	0.9708	1.0285	1.0186	1.0365	1.0355	0.6856	0.746	0.7127	0.7274	0.7303	0.7224	0.7139	0.7191	0.7197	0.714	0.6704	0.7486	0.7611	0.7349	0.7647	0.7864	0.7889	0.7984	0.8162	0.7974	0.4589	0.655	0.8918	0.6763	0.6909	0.8605	0.9288	0.7695	0.6041
280	0.8638	0.8988	0.86	0.8819	0.8763	0.8917	0.8998	0.8864	0.9615	0.8861	0.9428	0.9524	0.9306	0.9138	0.9238	0.9453	1.0042	0.9922	1.0102	1.0084	0.6683	0.7253	0.6946	0.7073	0.7092	0.7045	0.6986	0.6996	0.7041	0.697	0.657	0.7357	0.7503	0.7244	0.7545	0.7758	0.7783	0.7891	0.8057	0.7874	0.4511	0.6388	0.8723	0.663	0.6766	0.8453	0.9092	0.7531	0.5947
281	0.8401	0.8752	0.8371	0.8565	0.8529	0.8668	0.8781	0.8624	0.933	0.8623	0.9158	0.9289	0.9068	0.8899	0.8979	0.9208	0.9763	0.9654	0.9817	0.9821	0.6494	0.7071	0.6758	0.6889	0.6908	0.6862	0.6794	0.684	0.6856	0.6808	0.6436	0.7223	0.7385	0.7138	0.7432	0.7663	0.7687	0.7794	0.7968	0.7796	0.4412	0.6286	0.8559	0.6511	0.6637	0.8298	0.8951	0.743	0.587
282	0.8155	0.8495	0.813	0.8323	0.8278	0.842	0.8525	0.8389	0.906	0.8404	0.8921	0.9024	0.8816	0.8658	0.8748	0.8944	0.9478	0.9386	0.9539	0.9563	0.6324	0.6877	0.6575	0.6701	0.6729	0.6672	0.6613	0.6653	0.6678	0.6646	0.6283	0.7081	0.727	0.7029	0.733	0.7552	0.758	0.7694	0.7857	0.7715	0.4313	0.6142	0.8386	0.6375	0.6521	0.8146	0.8786	0.7287	0.5777
283	0.7936	0.8241	0.7884	0.8075	0.8053	0.8168	0.828	0.8134	0.8811	0.8148	0.8635	0.8758	0.8546	0.8402	0.8497	0.868	0.9212	0.9104	0.9259	0.9273	0.6144	0.6671	0.6394	0.6521	0.6539	0.6478	0.6436	0.6468	0.647	0.6472	0.6139	0.6938	0.7146	0.6913	0.7217	0.7432	0.7473	0.7594	0.777	0.7628	0.422	0.6005	0.8197	0.6245	0.6389	0.7984	0.862	0.7143	0.5711
284	0.7619	0.7967	0.7601	0.7782	0.7793	0.7894	0.803	0.7878	0.8512	0.79	0.8338	0.8469	0.8249	0.8131	0.8214	0.8366	0.8892	0.8795	0.8994	0.8968	0.5924	0.6427	0.6193	0.6325	0.6355	0.6282	0.6204	0.6266	0.6264	0.6271	0.5976	0.6757	0.6985	0.6772	0.7071	0.7309	0.7354	0.7455	0.7621	0.7529	0.412	0.5866	0.8028	0.6105	0.6225	0.7819	0.8443	0.701	0.5603
285	0.7346	0.7657	0.7321	0.7485	0.7449	0.7597	0.7672	0.7565	0.8202	0.7593	0.8032	0.8118	0.7942	0.7786	0.7862	0.8049	0.8534	0.8441	0.8606	0.8642	0.5727	0.6207	0.5949	0.6056	0.6083	0.6034	0.5993	0.6021	0.6064	0.6084	0.5812	0.6591	0.6839	0.6619	0.691	0.7153	0.7184	0.732	0.7494	0.7409	0.4013	0.5685	0.7769	0.5926	0.6076	0.7616	0.8195	0.6815	0.5488
286	0.7129	0.7429	0.7109	0.7279	0.7252	0.7365	0.7457	0.7346	0.794	0.7386	0.7796	0.7888	0.7712	0.7563	0.7646	0.7818	0.8297	0.8193	0.8366	0.8402	0.5571	0.6041	0.5796	0.59	0.5933	0.5887	0.5833	0.5863	0.5895	0.5917	0.5689	0.6468	0.6708	0.6505	0.6788	0.7032	0.7081	0.721	0.7376	0.7321	0.3932	0.5574	0.7628	0.5818	0.5958	0.7473	0.8055	0.6695	0.5385
287	0.6936	0.7227	0.692	0.7077	0.7045	0.7159	0.7253	0.7152	0.7737	0.7182	0.7587	0.7682	0.7498	0.7347	0.7438	0.7579	0.8061	0.7982	0.8132	0.8167	0.5427	0.5886	0.5645	0.5742	0.5787	0.5725	0.5679	0.572	0.5751	0.577	0.5583	0.6344	0.6598	0.6387	0.6678	0.6908	0.6963	0.7085	0.7266	0.723	0.385	0.546	0.7483	0.5711	0.5852	0.7333	0.7908	0.6575	0.5282
288	0.6728	0.7015	0.6709	0.6854	0.6844	0.6942	0.7034	0.6937	0.7496	0.698	0.7329	0.7447	0.7254	0.7139	0.7196	0.7369	0.7806	0.7715	0.7861	0.7897	0.5258	0.5704	0.5468	0.5581	0.5609	0.5552	0.5524	0.555	0.5551	0.5593	0.5447	0.6209	0.6465	0.6254	0.6548	0.6771	0.6831	0.6967	0.7149	0.7121	0.377	0.5348	0.7323	0.5595	0.574	0.7186	0.7752	0.6451	0.5214
289	0.6499	0.6779	0.6488	0.6621	0.6613	0.6725	0.6785	0.6734	0.7264	0.6744	0.7107	0.7191	0.7031	0.6885	0.6966	0.7111	0.7567	0.7489	0.7635	0.768	0.5113	0.5533	0.5319	0.54	0.5433	0.5397	0.5354	0.538	0.5414	0.5445	0.5338	0.6067	0.6322	0.6124	0.64	0.6644	0.6699	0.6829	0.7014	0.7017	0.3708	0.5221	0.7152	0.5482	0.5613	0.7054	0.7578	0.6312	0.5112
290	0.6298	0.6554	0.6279	0.6419	0.6393	0.6498	0.6589	0.6498	0.7025	0.6537	0.6887	0.6961	0.6813	0.6664	0.6746	0.6884	0.7313	0.7229	0.737	0.742	0.4954	0.5364	0.5157	0.5248	0.5278	0.5231	0.5195	0.5227	0.5254	0.5285	0.5222	0.5951	0.6198	0.5993	0.6257	0.6498	0.6553	0.67	0.6888	0.6917	0.3646	0.5116	0.701	0.5378	0.5501	0.6906	0.7438	0.62	0.5029
291	0.611	0.6362	0.6101	0.6231	0.621	0.631	0.6389	0.63	0.6831	0.6356	0.669	0.6766	0.6617	0.6465	0.6552	0.6671	0.7095	0.7019	0.7148	0.7218	0.4823	0.5213	0.5013	0.5107	0.5126	0.5085	0.5051	0.5086	0.5113	0.5148	0.5117	0.5832	0.6065	0.5876	0.6123	0.6375	0.6428	0.6576	0.6753	0.683	0.3561	0.5015	0.6873	0.5274	0.5401	0.6783	0.7303	0.6081	0.4968
292	0.5904	0.616	0.5893	0.603	0.6016	0.6095	0.6194	0.6112	0.6592	0.616	0.6435	0.6543	0.6359	0.6271	0.6338	0.6462	0.6867	0.6799	0.6959	0.6987	0.4641	0.5031	0.4833	0.4961	0.4983	0.494	0.4898	0.4943	0.4938	0.4972	0.4995	0.5708	0.5929	0.575	0.5997	0.6237	0.63	0.6444	0.6632	0.6734	0.348	0.4918	0.6739	0.5177	0.5286	0.6638	0.718	0.5972	0.4867
293	0.5698	0.5938	0.5681	0.5813	0.5794	0.5886	0.5957	0.5887	0.6388	0.5933	0.6234	0.6288	0.6153	0.6027	0.6102	0.6222	0.6615	0.6544	0.6666	0.674	0.4514	0.4894	0.4704	0.4786	0.4808	0.477	0.4731	0.4764	0.4786	0.4825	0.4889	0.557	0.5811	0.5618	0.5848	0.6099	0.614	0.6294	0.6497	0.6615	0.3418	0.48	0.6578	0.506	0.5179	0.6516	0.7	0.5837	0.4772
294	0.5491	0.5711	0.5465	0.5597	0.5579	0.5658	0.5745	0.5677	0.6139	0.5724	0.5999	0.6056	0.5929	0.5806	0.587	0.5988	0.6378	0.6302	0.6427	0.6507	0.4362	0.4714	0.4534	0.4624	0.4643	0.4604	0.4576	0.4606	0.4625	0.4668	0.4779	0.5442	0.5674	0.5479	0.5699	0.5953	0.6013	0.6162	0.6352	0.6516	0.3357	0.4688	0.6432	0.4954	0.507	0.6372	0.6846	0.5718	0.4685
295	0.528	0.5503	0.5269	0.5388	0.5382	0.546	0.5533	0.5476	0.5924	0.552	0.5775	0.583	0.5723	0.5587	0.5669	0.5768	0.6149	0.6078	0.6182	0.6262	0.421	0.4555	0.4391	0.4462	0.4492	0.4458	0.4429	0.4455	0.448	0.4515	0.467	0.5339	0.5557	0.5362	0.5585	0.5827	0.5882	0.6036	0.6222	0.6405	0.3286	0.4598	0.63	0.4843	0.4958	0.625	0.6706	0.5599	0.4603
296	0.5093	0.5382	0.5098	0.5193	0.5266	0.5252	0.5339	0.5283	0.5677	0.5333	0.5568	0.5635	0.5491	0.5376	0.5466	0.5549	0.5906	0.5846	0.5971	0.6028	0.4062	0.4463	0.4246	0.4327	0.4338	0.431	0.4265	0.4313	0.4319	0.4362	0.4555	0.5226	0.5427	0.5242	0.5458	0.5702	0.5761	0.5921	0.6096	0.6321	0.3215	0.4499	0.6166	0.475	0.4854	0.6105	0.6571	0.5482	0.453
297	0.4852	0.5057	0.485	0.4963	0.4934	0.5029	0.5097	0.5038	0.5462	0.5094	0.5318	0.5365	0.5253	0.5133	0.5206	0.5304	0.564	0.5596	0.5692	0.577	0.3894	0.4208	0.4054	0.4137	0.4153	0.4136	0.4102	0.4126	0.4148	0.4202	0.4439	0.508	0.5295	0.5097	0.5306	0.5548	0.5608	0.5775	0.5959	0.6199	0.3139	0.4379	0.6005	0.4636	0.4733	0.5958	0.6398	0.5339	0.4418
298	0.4671	0.4863	0.4671	0.4773	0.4763	0.4833	0.4895	0.4863	0.5259	0.4904	0.5116	0.5164	0.5054	0.494	0.5016	0.5098	0.542	0.5388	0.5476	0.5554	0.3755	0.4065	0.3926	0.3994	0.4016	0.3988	0.3965	0.3988	0.401	0.4056	0.4339	0.4968	0.5188	0.4988	0.5195	0.5445	0.5488	0.5666	0.5851	0.611	0.3082	0.4281	0.588	0.454	0.4637	0.5838	0.6264	0.5239	0.4344
299	0.4468	0.4663	0.4475	0.4576	0.4561	0.4635	0.4688	0.4641	0.5031	0.4712	0.4889	0.493	0.4842	0.4738	0.4788	0.488	0.5204	0.515	0.5262	0.5321	0.3621	0.3912	0.377	0.3851	0.3856	0.3832	0.3814	0.3847	0.3868	0.3917	0.4229	0.4859	0.5063	0.4887	0.507	0.5324	0.5378	0.5533	0.5726	0.6016	0.3013	0.419	0.5742	0.4441	0.4531	0.5715	0.6132	0.5121	0.4249
300	0.4275	0.4452	0.4284	0.4357	0.4344	0.44	0.4506	0.4454	0.4799	0.4509	0.4669	0.4723	0.4596	0.4529	0.4561	0.4664	0.496	0.491	0.5011	0.5098	0.345	0.3729	0.3611	0.3689	0.3706	0.3688	0.365	0.3699	0.369	0.3752	0.411	0.4745	0.4932	0.4748	0.4931	0.52	0.5245	0.5422	0.56	0.592	0.295	0.4078	0.5585	0.4331	0.4412	0.5574	0.5988	0.4997	0.4162
301	0.4046	0.4222	0.404	0.4133	0.412	0.4196	0.4257	0.4208	0.4575	0.4282	0.4416	0.4452	0.4372	0.4264	0.4337	0.4423	0.4709	0.4652	0.4755	0.4825	0.3308	0.3572	0.3444	0.3522	0.353	0.3522	0.349	0.3515	0.3531	0.3592	0.4002	0.4614	0.4817	0.4641	0.4814	0.5067	0.5126	0.5289	0.5471	0.582	0.2882	0.3976	0.5445	0.4223	0.4305	0.5428	0.5814	0.4863	0.4073
302	0.3827	0.3997	0.3821	0.3924	0.3909	0.3982	0.4024	0.4	0.4344	0.4055	0.4178	0.4211	0.4145	0.4042	0.4099	0.4178	0.4438	0.4418	0.4504	0.4567	0.3139	0.3402	0.3287	0.3351	0.3351	0.3341	0.3327	0.3351	0.3368	0.3426	0.3887	0.4487	0.4688	0.4516	0.4684	0.4933	0.4994	0.5156	0.535	0.572	0.2813	0.3879	0.5301	0.4117	0.4189	0.5288	0.5658	0.473	0.3974
303	0.3618	0.3783	0.3615	0.3707	0.3704	0.3757	0.3808	0.3778	0.4096	0.3849	0.3949	0.3986	0.3903	0.3835	0.3878	0.3951	0.4213	0.4177	0.4243	0.433	0.2995	0.324	0.3123	0.319	0.3209	0.3192	0.3168	0.3201	0.3215	0.3279	0.3772	0.4363	0.4574	0.4405	0.4562	0.4818	0.4865	0.505	0.5229	0.5621	0.2751	0.3776	0.5159	0.4024	0.4081	0.5161	0.55	0.4609	0.3875
304	0.3371	0.3531	0.342	0.3463	0.348	0.3533	0.3592	0.3581	0.3858	0.3637	0.3713	0.3743	0.3644	0.3593	0.3622	0.371	0.3939	0.3927	0.4003	0.407	0.2806	0.3034	0.2951	0.3032	0.3031	0.3032	0.3	0.3042	0.3036	0.3098	0.3637	0.4246	0.4424	0.4262	0.4407	0.4681	0.4732	0.4926	0.5098	0.5529	0.2677	0.3661	0.5001	0.3903	0.3951	0.5	0.5349	0.4482	0.3766
305	0.318	0.3321	0.3194	0.3263	0.3243	0.3308	0.3371	0.3351	0.3633	0.3413	0.3441	0.3488	0.3432	0.3339	0.3425	0.346	0.3692	0.368	0.3766	0.3814	0.2663	0.2882	0.2804	0.2858	0.2858	0.2864	0.2835	0.2871	0.2885	0.2957	0.3529	0.4113	0.4311	0.4152	0.4289	0.4553	0.4622	0.4795	0.4986	0.5421	0.2607	0.3557	0.4871	0.3795	0.3847	0.4859	0.5176	0.435	0.3661
306	0.2966	0.3094	0.296	0.3027	0.3036	0.3091	0.3127	0.3122	0.3376	0.3187	0.3214	0.324	0.3193	0.3116	0.3166	0.3218	0.3442	0.3407	0.3494	0.3552	0.2501	0.2701	0.2626	0.2694	0.2686	0.2692	0.2673	0.2708	0.2712	0.2786	0.3412	0.399	0.4182	0.4028	0.4157	0.4433	0.4483	0.4678	0.4858	0.5332	0.254	0.3457	0.4719	0.3689	0.3731	0.4726	0.5019	0.4221	0.3564
307	0.2747	0.2858	0.275	0.2816	0.2812	0.2858	0.2904	0.2904	0.3148	0.2963	0.2972	0.3004	0.2949	0.2894	0.2931	0.2997	0.3196	0.3172	0.3249	0.3303	0.2346	0.2539	0.2466	0.2532	0.2516	0.2528	0.2514	0.2551	0.2549	0.2642	0.3296	0.387	0.4059	0.3918	0.4033	0.4313	0.4368	0.4557	0.4748	0.5235	0.2478	0.3365	0.4573	0.3581	0.3619	0.4583	0.4868	0.4086	0.3469
308	0.2506	0.2616	0.2517	0.2574	0.2571	0.2597	0.2668	0.2657	0.2862	0.273	0.2689	0.2717	0.267	0.2631	0.2663	0.2723	0.287	0.2864	0.2951	0.3024	0.2145	0.2325	0.2264	0.2333	0.2322	0.2336	0.2307	0.2365	0.2349	0.2447	0.3147	0.3716	0.3903	0.3764	0.3879	0.4161	0.4215	0.4418	0.459	0.5135	0.24	0.3229	0.4401	0.3453	0.3472	0.4396	0.4679	0.3924	0.3335
309	0.2306	0.2398	0.2327	0.2372	0.2366	0.2413	0.2454	0.245	0.267	0.2519	0.249	0.2508	0.2473	0.2421	0.2458	0.2508	0.2665	0.2664	0.2727	0.2795	0.2013	0.2183	0.2127	0.2187	0.2174	0.22	0.2177	0.2209	0.2216	0.2303	0.3056	0.3602	0.3796	0.366	0.3769	0.4051	0.4124	0.4317	0.449	0.5043	0.2339	0.3139	0.4274	0.3355	0.3376	0.4288	0.4536	0.3807	0.3249
310	0.213	0.2223	0.2132	0.2183	0.2184	0.2229	0.2259	0.2266	0.2475	0.233	0.2291	0.2306	0.2265	0.2224	0.227	0.2301	0.2453	0.2452	0.2509	0.2589	0.1886	0.2037	0.1988	0.2042	0.2042	0.2055	0.2033	0.2082	0.2064	0.2182	0.2954	0.3497	0.3684	0.3548	0.3656	0.3944	0.4005	0.4213	0.439	0.4963	0.2286	0.306	0.4151	0.3265	0.3278	0.4152	0.4392	0.3697	0.3156
311	0.1953	0.2055	0.1968	0.2019	0.2016	0.2049	0.2078	0.2092	0.2275	0.2158	0.2094	0.2114	0.209	0.2049	0.2087	0.2111	0.2258	0.2254	0.2326	0.2379	0.1768	0.1912	0.1862	0.1918	0.1904	0.1927	0.1907	0.1945	0.1939	0.2055	0.2858	0.3394	0.3585	0.3457	0.3553	0.3843	0.3907	0.4114	0.4302	0.4886	0.2241	0.2984	0.4037	0.3182	0.3187	0.4032	0.4255	0.3587	0.3077
312	0.1799	0.1878	0.1805	0.1856	0.1854	0.1884	0.1926	0.1934	0.2102	0.1995	0.1915	0.1932	0.1905	0.1878	0.1906	0.1944	0.2057	0.2072	0.2126	0.2199	0.1641	0.1777	0.1736	0.1788	0.1769	0.1804	0.1788	0.1841	0.182	0.1935	0.277	0.3292	0.3489	0.3355	0.3455	0.3748	0.381	0.4022	0.4213	0.4819	0.2194	0.2902	0.3932	0.3101	0.3102	0.3939	0.4135	0.3491	0.2995
313	0.1639	0.1699	0.1658	0.1685	0.1685	0.172	0.1743	0.1762	0.1926	0.1829	0.1739	0.1748	0.1741	0.1698	0.1732	0.176	0.1881	0.188	0.1937	0.2011	0.1521	0.1638	0.162	0.1664	0.1654	0.1685	0.1662	0.172	0.1696	0.1815	0.2676	0.32	0.339	0.3262	0.3344	0.3652	0.3712	0.3931	0.4106	0.4739	0.214	0.2822	0.3823	0.3011	0.3007	0.3809	0.4007	0.3378	0.2895
314	0.1488	0.155	0.1509	0.1532	0.1534	0.1573	0.1584	0.1616	0.1758	0.1671	0.1574	0.1584	0.1565	0.1545	0.1569	0.1598	0.17	0.1711	0.1766	0.1822	0.142	0.1526	0.1506	0.1557	0.1543	0.1574	0.1544	0.1601	0.1587	0.1702	0.2586	0.3103	0.3299	0.3172	0.3255	0.3565	0.3622	0.3841	0.4023	0.4666	0.2098	0.2752	0.3723	0.2935	0.2925	0.3701	0.3882	0.3285	0.2818
315	0.1356	0.1413	0.1373	0.1398	0.14	0.143	0.1451	0.1483	0.1616	0.1539	0.1426	0.1437	0.1429	0.14	0.1422	0.1447	0.1547	0.1555	0.1604	0.1672	0.1319	0.1426	0.1405	0.1451	0.1426	0.1464	0.1447	0.1499	0.1477	0.1599	0.2508	0.3024	0.3211	0.3093	0.3165	0.3474	0.3541	0.3767	0.3949	0.46	0.2054	0.2693	0.3632	0.2866	0.2846	0.3602	0.3779	0.3193	0.2746
316	0.1235	0.1285	0.1248	0.1284	0.1277	0.1303	0.1326	0.1361	0.1458	0.1418	0.1283	0.1303	0.1297	0.1272	0.1287	0.1313	0.1392	0.141	0.1467	0.1518	0.1227	0.1329	0.1305	0.135	0.1334	0.1373	0.1357	0.1405	0.1378	0.1501	0.2442	0.2935	0.3124	0.3018	0.308	0.3392	0.3454	0.3686	0.3879	0.4544	0.2022	0.2627	0.3541	0.2797	0.2782	0.3514	0.3676	0.3106	0.2682
317	0.1113	0.116	0.1121	0.1152	0.116	0.1175	0.1189	0.1234	0.1332	0.129	0.1162	0.1165	0.1165	0.115	0.1166	0.1188	0.1263	0.1276	0.1325	0.1384	0.1136	0.1228	0.1215	0.1262	0.1239	0.1283	0.1256	0.1317	0.1293	0.1412	0.2362	0.2856	0.304	0.2932	0.2994	0.3309	0.3372	0.3603	0.3793	0.4478	0.1974	0.2572	0.3455	0.2735	0.2706	0.3416	0.3569	0.302	0.2611
318	0.1006	0.1045	0.1021	0.1041	0.1044	0.1063	0.1077	0.1119	0.1218	0.1172	0.1034	0.1039	0.1041	0.1034	0.1055	0.1072	0.1134	0.1152	0.1198	0.1253	0.1055	0.1136	0.1133	0.1178	0.1155	0.1201	0.117	0.1232	0.1214	0.1327	0.2296	0.278	0.2966	0.2851	0.291	0.3231	0.3287	0.3528	0.3713	0.4411	0.1939	0.2509	0.3375	0.2673	0.2633	0.3334	0.3473	0.2938	0.254
319	0.089	0.0922	0.0907	0.0921	0.0928	0.0946	0.0956	0.1003	0.1089	0.105	0.0918	0.0921	0.0924	0.0908	0.0926	0.0946	0.1008	0.1025	0.1064	0.111	0.0974	0.1052	0.1047	0.1084	0.1062	0.1107	0.1082	0.114	0.1113	0.1233	0.2221	0.2706	0.2874	0.2763	0.2822	0.3141	0.32	0.344	0.3623	0.4334	0.1901	0.2451	0.3283	0.2603	0.2561	0.3233	0.3359	0.2845	0.2455
320	0.0821	0.0844	0.0826	0.0844	0.0852	0.0865	0.0876	0.0921	0.0999	0.0972	0.0835	0.0842	0.0847	0.0826	0.0846	0.0862	0.0919	0.0934	0.0974	0.1022	0.0924	0.0986	0.0989	0.1024	0.1003	0.1044	0.1022	0.1072	0.1049	0.1172	0.2169	0.2636	0.2808	0.2709	0.2749	0.3073	0.3137	0.3374	0.3562	0.4281	0.1881	0.2413	0.3218	0.2554	0.251	0.3167	0.328	0.2775	0.2404
321	0.0743	0.0775	0.0754	0.0768	0.0772	0.0787	0.0805	0.0845	0.0912	0.0894	0.0755	0.0762	0.0767	0.0758	0.0765	0.0779	0.0831	0.0847	0.0884	0.0944	0.0863	0.0923	0.0924	0.0967	0.0939	0.0985	0.0976	0.1017	0.0993	0.1117	0.211	0.2573	0.2743	0.2637	0.2681	0.3001	0.3072	0.3302	0.3492	0.4228	0.1849	0.2364	0.315	0.2508	0.2447	0.3091	0.3205	0.2709	0.2345
322	0.0675	0.0706	0.0684	0.0709	0.0704	0.0715	0.0735	0.0777	0.0835	0.0825	0.0683	0.0695	0.0694	0.0691	0.0698	0.0705	0.0758	0.077	0.0812	0.0866	0.0808	0.0869	0.0862	0.0917	0.0883	0.0932	0.0921	0.0964	0.0945	0.1061	0.2053	0.2513	0.2676	0.2576	0.2612	0.2934	0.3004	0.3237	0.3427	0.4172	0.1818	0.2316	0.3084	0.2454	0.2391	0.3025	0.3128	0.2648	0.2286
323	0.0622	0.0644	0.0636	0.0649	0.0654	0.0663	0.0676	0.0717	0.0779	0.0773	0.063	0.0634	0.0649	0.0631	0.0651	0.0659	0.0697	0.0717	0.0755	0.0804	0.0767	0.0821	0.0831	0.0866	0.0843	0.0892	0.0868	0.0922	0.0903	0.1019	0.2004	0.246	0.2629	0.2515	0.2555	0.2874	0.2945	0.3179	0.3367	0.4122	0.1787	0.2278	0.3032	0.2401	0.2346	0.2957	0.3063	0.259	0.2239
324	0.0581	0.0591	0.0589	0.0605	0.0614	0.0621	0.0631	0.0671	0.0737	0.0722	0.0588	0.0592	0.0604	0.0587	0.0607	0.0616	0.0661	0.0673	0.0705	0.075	0.0739	0.0792	0.08	0.0832	0.0814	0.0854	0.084	0.0887	0.0861	0.098	0.1964	0.2414	0.2579	0.247	0.2505	0.2822	0.2896	0.313	0.3311	0.4071	0.1764	0.2241	0.298	0.2369	0.2308	0.2903	0.3005	0.2541	0.2196
325	0.0549	0.0561	0.0557	0.0566	0.0573	0.0584	0.059	0.0641	0.0693	0.068	0.0551	0.0556	0.0572	0.0552	0.0566	0.0576	0.0614	0.0633	0.0668	0.0703	0.071	0.076	0.0769	0.0802	0.0776	0.0821	0.0801	0.0853	0.0825	0.0938	0.1929	0.2364	0.2527	0.2421	0.2453	0.2771	0.2838	0.3077	0.3269	0.4028	0.1742	0.2207	0.2933	0.2331	0.2273	0.285	0.2942	0.2496	0.2168
326	0.0517	0.0534	0.0526	0.0538	0.0544	0.0548	0.056	0.0608	0.0653	0.065	0.052	0.0521	0.0537	0.0532	0.0537	0.0541	0.0582	0.0602	0.0634	0.0673	0.068	0.0731	0.0737	0.0778	0.0752	0.0789	0.0783	0.0828	0.0798	0.0911	0.1889	0.2312	0.2481	0.2375	0.2405	0.2714	0.2787	0.3026	0.3219	0.3991	0.1718	0.2172	0.2877	0.229	0.2228	0.2791	0.2887	0.2446	0.2128
327	0.049	0.0501	0.0502	0.0511	0.051	0.0517	0.0538	0.058	0.0624	0.062	0.0491	0.0485	0.0511	0.0502	0.0502	0.0514	0.0551	0.0569	0.0606	0.0642	0.0657	0.0697	0.0714	0.0749	0.0722	0.0765	0.0756	0.0803	0.0785	0.0886	0.1841	0.2263	0.2437	0.2326	0.2351	0.2663	0.2742	0.2978	0.3174	0.3948	0.1687	0.2128	0.2819	0.2251	0.2178	0.2742	0.2835	0.24	0.2088
328	0.0459	0.0472	0.0473	0.0475	0.0484	0.0493	0.0501	0.0552	0.0587	0.0588	0.0464	0.0463	0.0483	0.0469	0.048	0.0491	0.0521	0.0543	0.0572	0.0609	0.0631	0.0672	0.0685	0.0713	0.0698	0.0742	0.0717	0.0775	0.0745	0.086	0.1782	0.2202	0.237	0.2258	0.2295	0.2609	0.2682	0.292	0.3113	0.3893	0.1651	0.207	0.275	0.2192	0.2132	0.2684	0.2762	0.234	0.203
329	0.0445	0.0445	0.045	0.0457	0.0465	0.0469	0.0472	0.0529	0.0574	0.0562	0.0449	0.0445	0.0464	0.0453	0.0461	0.0473	0.0498	0.0519	0.0546	0.0584	0.0614	0.0656	0.0668	0.0695	0.0673	0.0719	0.0691	0.0752	0.0712	0.0834	0.1739	0.2148	0.2315	0.2211	0.2243	0.2556	0.263	0.2869	0.3057	0.3848	0.1616	0.2032	0.269	0.2147	0.2087	0.2628	0.2696	0.2292	0.1987
330	0.0426	0.0436	0.0433	0.0438	0.0444	0.0448	0.0457	0.0509	0.0554	0.0536	0.0427	0.0428	0.0447	0.0438	0.0446	0.0452	0.0477	0.0503	0.0526	0.0559	0.0592	0.0633	0.0646	0.0677	0.0651	0.0687	0.0683	0.0729	0.0694	0.0804	0.1691	0.2085	0.2261	0.2162	0.2189	0.2498	0.257	0.2812	0.3002	0.3802	0.1579	0.1984	0.2623	0.21	0.2038	0.2563	0.2634	0.2241	0.1957
331	0.0413	0.0428	0.0421	0.0425	0.043	0.0435	0.0445	0.0498	0.0528	0.0528	0.0413	0.0415	0.0433	0.0425	0.0429	0.0436	0.0462	0.0483	0.0511	0.0547	0.0573	0.0618	0.0626	0.0657	0.0632	0.0668	0.067	0.0712	0.0682	0.0794	0.1646	0.2029	0.2207	0.2106	0.2138	0.2442	0.2522	0.2769	0.2953	0.3763	0.1544	0.1936	0.2552	0.2055	0.199	0.2503	0.2577	0.2192	0.1917
332	0.0399	0.0406	0.0409	0.0415	0.042	0.0419	0.0438	0.0482	0.0511	0.0517	0.0407	0.04	0.0426	0.0416	0.0417	0.0425	0.0456	0.047	0.0502	0.0532	0.0569	0.0599	0.0611	0.0636	0.0618	0.066	0.0645	0.0697	0.067	0.0777	0.1601	0.1975	0.2164	0.2056	0.2089	0.2395	0.2473	0.272	0.2913	0.372	0.1508	0.1881	0.2498	0.2007	0.1943	0.2442	0.2526	0.2145	0.1873
333	0.0393	0.0398	0.0392	0.0402	0.0407	0.0409	0.0419	0.047	0.05	0.0497	0.0404	0.0398	0.0411	0.0403	0.0409	0.0418	0.0447	0.0463	0.049	0.0516	0.0555	0.0589	0.0598	0.0618	0.0597	0.0642	0.0625	0.0682	0.0645	0.0755	0.1548	0.1925	0.2107	0.2006	0.2038	0.2342	0.2428	0.2672	0.2868	0.3675	0.1468	0.1834	0.243	0.1954	0.1898	0.2385	0.2463	0.2098	0.1833
334	0.0385	0.0387	0.0391	0.0396	0.0397	0.0398	0.0405	0.0462	0.05	0.0486	0.0388	0.0388	0.0409	0.0395	0.0399	0.0403	0.0429	0.0452	0.0477	0.0506	0.0539	0.0572	0.0585	0.0609	0.0587	0.0622	0.061	0.0663	0.0627	0.0741	0.1496	0.1862	0.2053	0.196	0.1996	0.2294	0.2379	0.2625	0.2814	0.3634	0.1425	0.1786	0.2367	0.1903	0.1856	0.2329	0.2402	0.205	0.1796
335	0.0382	0.0389	0.0383	0.0388	0.0392	0.0395	0.0398	0.0453	0.0494	0.0477	0.0384	0.0385	0.0399	0.0392	0.0398	0.0397	0.0422	0.0441	0.0467	0.0497	0.0527	0.0564	0.0565	0.0599	0.0576	0.0608	0.0603	0.0648	0.0611	0.073	0.1459	0.1798	0.1996	0.191	0.1948	0.2245	0.2329	0.2574	0.2769	0.3598	0.1387	0.1731	0.2291	0.1858	0.1815	0.2271	0.2343	0.2003	0.1762
336	0.0374	0.0383	0.0382	0.0385	0.0384	0.0387	0.0404	0.0449	0.0483	0.0473	0.0379	0.0376	0.0397	0.0388	0.039	0.0391	0.0421	0.0438	0.0467	0.0494	0.0515	0.0552	0.0558	0.0583	0.0563	0.0595	0.0595	0.0635	0.0614	0.0722	0.1403	0.1746	0.1952	0.1859	0.1897	0.2188	0.2284	0.253	0.273	0.3565	0.1347	0.1679	0.2224	0.181	0.1766	0.2213	0.2296	0.1961	0.1731
337	0.0369	0.0366	0.0373	0.0378	0.0381	0.0382	0.0388	0.044	0.0477	0.0456	0.0376	0.037	0.0388	0.038	0.0388	0.039	0.0419	0.0435	0.0462	0.0483	0.0508	0.0536	0.0544	0.0566	0.0551	0.0586	0.0568	0.0619	0.06	0.0698	0.1355	0.1677	0.1898	0.1807	0.1847	0.2136	0.2234	0.248	0.2686	0.3522	0.13	0.1613	0.2153	0.1751	0.1713	0.2149	0.2235	0.1905	0.1687
338	0.0361	0.0362	0.0367	0.0373	0.0374	0.0377	0.0384	0.0434	0.047	0.045	0.0367	0.0367	0.0385	0.0383	0.0382	0.0386	0.041	0.0427	0.0455	0.0473	0.0489	0.0519	0.0531	0.0557	0.0533	0.0568	0.0556	0.0601	0.0573	0.0685	0.1285	0.1603	0.1825	0.1742	0.1784	0.2076	0.2176	0.2414	0.262	0.3468	0.124	0.1544	0.2061	0.1691	0.1649	0.2078	0.2154	0.1844	0.1634
339	0.036	0.0365	0.0361	0.0364	0.0366	0.0372	0.0378	0.0428	0.0466	0.0448	0.0365	0.037	0.038	0.0372	0.0373	0.0381	0.0402	0.0419	0.0449	0.047	0.0479	0.0511	0.0519	0.0541	0.0522	0.055	0.0543	0.0583	0.0558	0.0671	0.1235	0.1548	0.177	0.1687	0.1738	0.2023	0.2124	0.2366	0.2571	0.3428	0.1197	0.149	0.1983	0.1629	0.1601	0.2015	0.2094	0.1797	0.1599
340	0.0355	0.0362	0.0361	0.0364	0.0369	0.037	0.0374	0.0428	0.0451	0.0434	0.0365	0.0363	0.0381	0.0369	0.0372	0.0378	0.0402	0.042	0.044	0.0462	0.0472	0.05	0.0507	0.0527	0.0511	0.0541	0.054	0.0576	0.0548	0.0655	0.1184	0.1482	0.172	0.1634	0.1687	0.1974	0.2076	0.232	0.2521	0.3383	0.1162	0.1431	0.1917	0.1573	0.1556	0.1957	0.2034	0.1753	0.1554
341	0.0354	0.0352	0.0354	0.0359	0.0361	0.0365	0.0366	0.0421	0.0453	0.0428	0.0363	0.0362	0.0377	0.0368	0.0372	0.0375	0.0397	0.0416	0.0436	0.0451	0.0462	0.0487	0.0492	0.0511	0.0497	0.0529	0.0517	0.0564	0.0535	0.0638	0.1132	0.1418	0.1665	0.1578	0.1631	0.1915	0.2022	0.2269	0.2477	0.3334	0.1103	0.137	0.1835	0.1518	0.1495	0.1892	0.197	0.1699	0.1516
342	0.0347	0.0346	0.0352	0.0359	0.0355	0.0363	0.0365	0.0415	0.0454	0.0423	0.0353	0.0358	0.0372	0.0364	0.0365	0.0375	0.0392	0.0414	0.0425	0.0445	0.0445	0.0476	0.0483	0.0503	0.0481	0.0509	0.0505	0.0549	0.0522	0.0626	0.107	0.135	0.1607	0.1527	0.158	0.1863	0.1973	0.2214	0.243	0.3291	0.1054	0.1307	0.1758	0.1462	0.1441	0.1828	0.1907	0.1645	0.1478
343	0.0347	0.0353	0.035	0.0353	0.0353	0.0358	0.0369	0.0412	0.0448	0.0423	0.0349	0.0352	0.0373	0.0363	0.0367	0.0369	0.0391	0.0408	0.0426	0.0448	0.0433	0.0469	0.047	0.0494	0.0465	0.0498	0.0501	0.0537	0.0511	0.0616	0.1025	0.1293	0.1552	0.1472	0.1534	0.1808	0.192	0.2165	0.2376	0.3254	0.1009	0.1245	0.1677	0.1411	0.1394	0.1768	0.1848	0.16	0.1438
344	0.0348	0.0349	0.0349	0.0351	0.035	0.0359	0.0357	0.0413	0.0441	0.0417	0.0355	0.0349	0.0368	0.0365	0.0363	0.0368	0.0387	0.0406	0.0429	0.0442	0.043	0.0454	0.0462	0.0478	0.0459	0.0492	0.0486	0.0527	0.0499	0.0608	0.0984	0.1237	0.1508	0.1421	0.1487	0.176	0.1871	0.2121	0.233	0.3217	0.0975	0.1194	0.1609	0.1355	0.1347	0.1709	0.1789	0.1559	0.1405
345	0.0347	0.0344	0.0346	0.035	0.0351	0.0352	0.0355	0.0412	0.0439	0.0407	0.0353	0.0354	0.0369	0.0359	0.0362	0.0362	0.0383	0.0401	0.0429	0.0434	0.0423	0.0447	0.0451	0.0468	0.0457	0.0481	0.0472	0.052	0.0494	0.0591	0.0936	0.1181	0.1459	0.1377	0.1444	0.1706	0.1827	0.2078	0.2293	0.3168	0.0934	0.1143	0.1546	0.1305	0.1306	0.165	0.1737	0.1512	0.1366
346	0.0347	0.0338	0.0349	0.0351	0.0351	0.0349	0.0353	0.0395	0.0437	0.0409	0.0349	0.0353	0.0369	0.036	0.036	0.0361	0.0376	0.0398	0.0421	0.0434	0.0412	0.0435	0.0447	0.0465	0.0445	0.0468	0.0461	0.0503	0.048	0.0581	0.089	0.113	0.1415	0.1336	0.1403	0.1663	0.1783	0.2022	0.2245	0.3133	0.0894	0.1085	0.1483	0.1262	0.1261	0.1597	0.1681	0.1461	0.1341
347	0.0345	0.0343	0.0345	0.0347	0.0345	0.0341	0.0351	0.0406	0.043	0.0404	0.0352	0.0347	0.0363	0.0355	0.0353	0.0357	0.0378	0.0398	0.0416	0.0429	0.0409	0.0425	0.0432	0.0451	0.0431	0.0456	0.0452	0.0494	0.0469	0.0571	0.0845	0.1067	0.1356	0.1273	0.1346	0.1603	0.1725	0.1973	0.2183	0.3084	0.0848	0.1025	0.1399	0.1199	0.1204	0.1528	0.162	0.1416	0.1295
348	0.0341	0.0344	0.0341	0.0343	0.0346	0.0344	0.0351	0.0403	0.043	0.0403	0.0348	0.0345	0.036	0.0354	0.0357	0.0359	0.0376	0.0397	0.0418	0.0428	0.0403	0.0422	0.0422	0.044	0.0428	0.0448	0.0447	0.0482	0.0456	0.0562	0.0806	0.1019	0.131	0.123	0.1304	0.1556	0.1682	0.1927	0.2141	0.3043	0.0811	0.0984	0.1336	0.1152	0.1165	0.148	0.1567	0.1377	0.1263
349	0.0335	0.0341	0.0341	0.0339	0.0342	0.0347	0.0339	0.0393	0.0431	0.0394	0.0345	0.0343	0.0359	0.0345	0.0353	0.0356	0.0371	0.039	0.0414	0.0421	0.0391	0.0408	0.0413	0.0425	0.0419	0.0439	0.0435	0.0467	0.0446	0.0546	0.075	0.0959	0.1263	0.1178	0.1255	0.1507	0.163	0.1872	0.2095	0.2991	0.0775	0.0932	0.1271	0.1098	0.112	0.1423	0.1505	0.1322	0.1221
350	0.0334	0.0326	0.0335	0.0342	0.0347	0.0343	0.0339	0.0394	0.0426	0.0386	0.0341	0.0341	0.0353	0.0348	0.035	0.0349	0.037	0.039	0.0412	0.0414	0.0385	0.0401	0.0405	0.0419	0.0409	0.0425	0.0423	0.0469	0.0439	0.0536	0.072	0.0912	0.1214	0.1139	0.1212	0.1456	0.159	0.1829	0.2043	0.2949	0.0739	0.0876	0.1205	0.1058	0.1075	0.137	0.1459	0.1292	0.1184
351	0.0337	0.0332	0.0333	0.0338	0.0335	0.034	0.0343	0.0397	0.0422	0.0392	0.0342	0.034	0.0357	0.0349	0.0344	0.0353	0.0369	0.0389	0.0408	0.042	0.038	0.0398	0.0398	0.0408	0.0389	0.0418	0.0419	0.0458	0.0432	0.0533	0.0682	0.087	0.1179	0.1098	0.1173	0.1417	0.155	0.179	0.2003	0.2922	0.0706	0.0841	0.1153	0.1018	0.1035	0.1328	0.1416	0.1259	0.116
352	0.0338	0.0344	0.0331	0.0337	0.0332	0.0339	0.0341	0.0394	0.0421	0.0396	0.0343	0.0346	0.0355	0.0345	0.0351	0.0352	0.0368	0.0387	0.041	0.0416	0.0373	0.0394	0.039	0.0405	0.0393	0.0409	0.0411	0.0446	0.0425	0.0528	0.0661	0.0839	0.1143	0.1058	0.1142	0.1379	0.1512	0.1746	0.1969	0.2869	0.0681	0.081	0.1108	0.0983	0.1006	0.1283	0.1374	0.1228	0.1134
353	0.0335	0.033	0.0335	0.0333	0.0338	0.0337	0.0336	0.0386	0.0418	0.0384	0.0344	0.0335	0.0353	0.0342	0.0349	0.0346	0.0363	0.0381	0.0403	0.0407	0.0371	0.0382	0.0384	0.0391	0.0389	0.0405	0.0396	0.0437	0.0407	0.0508	0.0624	0.0797	0.1111	0.103	0.1099	0.1327	0.1457	0.1708	0.1921	0.2819	0.0646	0.0768	0.1057	0.0926	0.0968	0.1233	0.1325	0.1173	0.1096
354	0.0332	0.0327	0.0334	0.033	0.0332	0.0339	0.0333	0.0384	0.0415	0.0374	0.0343	0.0326	0.0363	0.0341	0.0339	0.0343	0.036	0.0377	0.0403	0.0406	0.0358	0.0373	0.038	0.0388	0.0377	0.0398	0.0395	0.0433	0.0403	0.0498	0.0591	0.075	0.1076	0.099	0.1062	0.1292	0.1422	0.1661	0.1878	0.2783	0.062	0.0727	0.1007	0.0886	0.0933	0.1193	0.128	0.1146	0.1073
355	0.0329	0.0322	0.0332	0.0329	0.0332	0.0335	0.0335	0.0385	0.0413	0.0379	0.0336	0.0328	0.0347	0.0339	0.0343	0.0342	0.036	0.0379	0.0401	0.0399	0.0351	0.0372	0.0372	0.0381	0.0367	0.0385	0.0387	0.0421	0.0405	0.0492	0.0566	0.071	0.1043	0.0949	0.1031	0.1257	0.139	0.1622	0.184	0.2747	0.0594	0.07	0.096	0.0857	0.0905	0.1154	0.1241	0.1111	0.105
356	0.0328	0.033	0.0329	0.0327	0.0331	0.0329	0.033	0.0384	0.0414	0.0378	0.0337	0.0332	0.0346	0.0337	0.0341	0.0343	0.036	0.0379	0.0401	0.0399	0.0352	0.0364	0.0364	0.0373	0.0368	0.0384	0.0377	0.0415	0.0401	0.0492	0.0546	0.0689	0.1009	0.0916	0.1	0.1222	0.1353	0.1582	0.18	0.2707	0.0572	0.0661	0.0919	0.0835	0.0872	0.1119	0.121	0.1085	0.1021
357	0.0325	0.0328	0.0325	0.0322	0.0325	0.0326	0.0328	0.038	0.0418	0.0372	0.0334	0.0328	0.0347	0.0334	0.0337	0.0341	0.036	0.0375	0.0398	0.0399	0.0346	0.0358	0.0359	0.0364	0.036	0.0376	0.0379	0.0412	0.0383	0.0479	0.0514	0.0664	0.0983	0.089	0.0965	0.118	0.1315	0.1553	0.1763	0.2659	0.0542	0.0643	0.0882	0.0804	0.0848	0.1078	0.1173	0.1052	0.0999
358	0.0325	0.0323	0.0328	0.0326	0.033	0.033	0.0327	0.0382	0.0409	0.0368	0.0332	0.0324	0.0345	0.0339	0.0336	0.0341	0.0359	0.0373	0.0393	0.0397	0.0339	0.0351	0.0357	0.0365	0.0358	0.0374	0.0376	0.041	0.0374	0.047	0.0492	0.0624	0.0956	0.0866	0.0944	0.1157	0.129	0.1518	0.1723	0.2629	0.0522	0.0614	0.085	0.0786	0.0828	0.1053	0.1145	0.1029	0.0975
359	0.0324	0.0322	0.0323	0.0319	0.0326	0.0329	0.033	0.0382	0.0403	0.0375	0.0331	0.033	0.0343	0.0326	0.0337	0.034	0.0358	0.0373	0.0389	0.0399	0.0342	0.0354	0.0349	0.0355	0.0354	0.0364	0.0366	0.0401	0.0374	0.047	0.0489	0.0606	0.093	0.0833	0.0923	0.1128	0.1262	0.149	0.1694	0.26	0.0518	0.0593	0.0821	0.0755	0.0804	0.1027	0.112	0.1009	0.0962
360	0.0325	0.0322	0.0325	0.0322	0.0326	0.0325	0.033	0.038	0.0403	0.0378	0.0333	0.0331	0.0344	0.0334	0.0339	0.0336	0.0357	0.0371	0.0394	0.0401	0.034	0.0352	0.0343	0.0354	0.0348	0.0367	0.0362	0.0402	0.038	0.0471	0.0471	0.0586	0.0914	0.0818	0.0899	0.1105	0.1237	0.1459	0.1672	0.2568	0.0508	0.058	0.0797	0.0744	0.0784	0.1002	0.1098	0.0988	0.0945
361	0.0328	0.0332	0.0326	0.0323	0.0325	0.0325	0.0336	0.038	0.0416	0.0376	0.0335	0.0328	0.0344	0.0339	0.0341	0.0337	0.0365	0.0371	0.0395	0.0395	0.0332	0.035	0.0344	0.0356	0.0348	0.0363	0.0368	0.0396	0.0376	0.0465	0.0454	0.0587	0.0899	0.0801	0.088	0.1079	0.1214	0.1437	0.1649	0.2535	0.049	0.056	0.0773	0.0729	0.077	0.098	0.108	0.0973	0.0928
362	0.033	0.0338	0.0328	0.0329	0.033	0.0333	0.0333	0.0389	0.0419	0.0382	0.0337	0.0334	0.0353	0.0342	0.034	0.0344	0.0362	0.0383	0.0403	0.0403	0.0339	0.0351	0.0352	0.0359	0.0352	0.0361	0.037	0.0406	0.0375	0.0472	0.0455	0.0577	0.0888	0.0787	0.0872	0.1068	0.1193	0.142	0.1626	0.2526	0.0482	0.0562	0.0761	0.072	0.0764	0.0967	0.1063	0.0966	0.0925
363	0.0343	0.0344	0.0334	0.0341	0.0337	0.0345	0.0335	0.0401	0.0423	0.0395	0.0346	0.0343	0.0359	0.0353	0.0345	0.0351	0.0352	0.038	0.0409	0.042	0.0339	0.036	0.0345	0.0365	0.0349	0.0345	0.0367	0.0407	0.0387	0.0477	0.0459	0.0558	0.0874	0.0771	0.0865	0.1054	0.1175	0.1408	0.1605	0.251	0.0493	0.0539	0.0744	0.0717	0.0751	0.0957	0.1046	0.0954	0.0923
364	0.0342	0.033	0.033	0.0336	0.0326	0.033	0.0329	0.0384	0.0406	0.0402	0.0344	0.034	0.036	0.0347	0.0341	0.0346	0.0355	0.038	0.0397	0.0401	0.0325	0.0352	0.0344	0.0355	0.0344	0.036	0.0354	0.0393	0.0381	0.0468	0.0429	0.0539	0.0856	0.0753	0.0831	0.1023	0.115	0.1372	0.1569	0.2454	0.0477	0.0532	0.0715	0.0702	0.0731	0.0928	0.1036	0.0928	0.0884
365	0.0334	0.0331	0.0327	0.0333	0.0326	0.0333	0.0336	0.0379	0.0421	0.038	0.0334	0.0318	0.0346	0.0344	0.0329	0.0339	0.0358	0.0367	0.0398	0.0396	0.0325	0.0338	0.033	0.0354	0.0333	0.0345	0.0369	0.0388	0.0372	0.0444	0.0426	0.0514	0.0823	0.073	0.0815	0.0995	0.1126	0.1343	0.1541	0.2425	0.0458	0.0493	0.0692	0.0671	0.0707	0.0906	0.0997	0.0909	0.088
366	0.0327	0.034	0.0329	0.0329	0.0324	0.033	0.0332	0.038	0.041	0.0369	0.0334	0.0327	0.0343	0.0347	0.0326	0.0336	0.0355	0.0372	0.0397	0.0387	0.0327	0.0338	0.0333	0.0342	0.0333	0.0342	0.036	0.0383	0.0361	0.0435	0.0418	0.0505	0.0814	0.0721	0.0806	0.0974	0.1101	0.132	0.1517	0.2387	0.0457	0.0486	0.068	0.0655	0.0697	0.0884	0.0979	0.089	0.086
367	0.0316	0.0343	0.0323	0.0324	0.0311	0.0328	0.0323	0.0377	0.0411	0.0365	0.0329	0.0327	0.0339	0.0338	0.0321	0.0328	0.0351	0.0362	0.0394	0.0387	0.0319	0.0338	0.0325	0.0335	0.0324	0.0334	0.0354	0.0381	0.0357	0.0428	0.0402	0.0498	0.0792	0.0695	0.0778	0.0957	0.108	0.1293	0.1491	0.2352	0.0446	0.0483	0.0656	0.0635	0.067	0.0868	0.096	0.0871	0.0845
368	0.0319	0.0324	0.0313	0.0321	0.0314	0.0314	0.0332	0.0372	0.039	0.0372	0.0334	0.0314	0.0343	0.033	0.0333	0.0323	0.0345	0.0363	0.0381	0.038	0.0324	0.0328	0.0324	0.0344	0.0331	0.0335	0.034	0.0369	0.0356	0.0435	0.0399	0.0473	0.0779	0.0675	0.0757	0.0931	0.1059	0.1262	0.1464	0.2323	0.0436	0.0464	0.064	0.0621	0.0668	0.0845	0.0937	0.0854	0.0818
369	0.0315	0.0312	0.0312	0.0304	0.0318	0.0315	0.0313	0.0368	0.0398	0.0351	0.032	0.032	0.0338	0.032	0.0327	0.0328	0.0342	0.0359	0.0374	0.0376	0.0309	0.0328	0.0325	0.0324	0.0331	0.0337	0.0335	0.037	0.0347	0.0426	0.0379	0.0472	0.0777	0.0659	0.0745	0.0916	0.104	0.1248	0.1441	0.2284	0.0416	0.0455	0.0632	0.0603	0.0657	0.0824	0.0907	0.0835	0.0803
370	0.0316	0.0313	0.0305	0.0318	0.0315	0.0317	0.0307	0.0354	0.0394	0.0341	0.0323	0.0308	0.0336	0.0328	0.0327	0.0327	0.0345	0.035	0.037	0.0366	0.0305	0.031	0.0325	0.0337	0.0316	0.0335	0.0337	0.0363	0.0337	0.0414	0.0382	0.0457	0.0763	0.066	0.0726	0.0903	0.1028	0.1222	0.1421	0.2247	0.0415	0.0438	0.0611	0.06	0.0644	0.0808	0.0905	0.0816	0.0789
371	0.0315	0.0304	0.0314	0.0322	0.0314	0.0313	0.0318	0.0353	0.0391	0.034	0.0322	0.0311	0.0335	0.0325	0.0316	0.032	0.034	0.0343	0.0373	0.0361	0.0315	0.0309	0.0326	0.0328	0.0317	0.0325	0.0339	0.0358	0.0333	0.0407	0.0384	0.0448	0.0752	0.0653	0.0716	0.0881	0.1007	0.1206	0.1406	0.2224	0.0412	0.0434	0.0607	0.0589	0.0626	0.0791	0.09	0.08	0.0782
372	0.0309	0.0315	0.0311	0.0309	0.0314	0.0313	0.0309	0.0359	0.0386	0.0347	0.0322	0.0313	0.0332	0.032	0.0323	0.0321	0.034	0.0353	0.0374	0.0366	0.0315	0.0323	0.0321	0.0325	0.0321	0.033	0.033	0.0358	0.0334	0.0413	0.0362	0.0443	0.0743	0.0636	0.0707	0.0871	0.0993	0.1184	0.1385	0.22	0.0401	0.0439	0.059	0.0573	0.0621	0.0783	0.0861	0.0791	0.0772
373	0.0312	0.0306	0.0305	0.0309	0.0312	0.031	0.0312	0.0362	0.0393	0.0341	0.0323	0.0316	0.0328	0.0317	0.0323	0.0324	0.034	0.0355	0.0374	0.0366	0.0311	0.0322	0.0311	0.0324	0.032	0.0332	0.0328	0.0356	0.0341	0.0412	0.0361	0.0434	0.073	0.0621	0.0695	0.0862	0.0978	0.1168	0.1367	0.2168	0.0407	0.0435	0.0578	0.0569	0.0614	0.0774	0.0853	0.0778	0.0759
374	0.0317	0.031	0.0304	0.0306	0.031	0.031	0.0309	0.0352	0.0389	0.0344	0.0323	0.0318	0.0328	0.0326	0.0324	0.0325	0.0342	0.0354	0.0365	0.036	0.0311	0.0319	0.0312	0.0324	0.0319	0.0331	0.0325	0.0359	0.0339	0.0407	0.0355	0.0439	0.0729	0.0623	0.0684	0.0845	0.0964	0.1154	0.1347	0.2143	0.0403	0.0423	0.0564	0.0565	0.0606	0.0757	0.083	0.0761	0.0743
375	0.0308	0.0312	0.0302	0.0305	0.0313	0.0313	0.0304	0.0357	0.0387	0.0334	0.0318	0.0309	0.0329	0.0321	0.0319	0.0315	0.0338	0.0348	0.0365	0.0358	0.031	0.0321	0.0318	0.0331	0.0317	0.0322	0.0328	0.0357	0.0333	0.0405	0.0366	0.0438	0.0719	0.0616	0.0685	0.0834	0.0953	0.1142	0.1334	0.2123	0.0393	0.0412	0.0561	0.0549	0.0596	0.0738	0.0835	0.0754	0.0746
376	0.0304	0.0311	0.0308	0.0306	0.0312	0.0313	0.0303	0.0352	0.0382	0.0345	0.0315	0.0309	0.0329	0.0321	0.0315	0.0318	0.0339	0.0347	0.0368	0.0363	0.0309	0.0312	0.0319	0.0317	0.0307	0.0327	0.0331	0.0355	0.0329	0.0412	0.0347	0.0431	0.072	0.0604	0.0668	0.0832	0.0943	0.1131	0.1322	0.2105	0.0388	0.0406	0.0559	0.0544	0.0584	0.0735	0.0806	0.0747	0.073
377	0.0306	0.0309	0.0304	0.0302	0.0311	0.0308	0.0307	0.0358	0.0383	0.0347	0.0316	0.0312	0.0326	0.0311	0.0319	0.0318	0.0334	0.035	0.0368	0.0367	0.0313	0.032	0.0309	0.0313	0.0315	0.0326	0.0322	0.0357	0.0331	0.041	0.0349	0.0421	0.0712	0.059	0.0664	0.0815	0.093	0.1117	0.1307	0.2089	0.0389	0.0415	0.0545	0.0534	0.0576	0.0725	0.0798	0.0738	0.0727
378	0.0312	0.0305	0.0306	0.0303	0.0312	0.0311	0.0308	0.0354	0.0387	0.0342	0.0323	0.031	0.0329	0.0316	0.0323	0.0318	0.0335	0.0351	0.037	0.0366	0.0314	0.0321	0.0309	0.0316	0.0322	0.0325	0.032	0.0357	0.0337	0.0409	0.0354	0.0419	0.0707	0.0587	0.0661	0.0809	0.0923	0.1106	0.1299	0.2071	0.0397	0.0414	0.0537	0.0537	0.0578	0.0721	0.0793	0.073	0.0717
379	0.0305	0.0308	0.0306	0.0303	0.0311	0.0308	0.0304	0.0363	0.0388	0.0344	0.0318	0.0315	0.0332	0.0321	0.0318	0.0316	0.0334	0.035	0.037	0.0358	0.0307	0.0319	0.0313	0.0326	0.0317	0.032	0.0319	0.0355	0.0337	0.0404	0.035	0.0418	0.0701	0.0587	0.066	0.0801	0.0914	0.1099	0.1289	0.2043	0.039	0.0412	0.0541	0.053	0.0575	0.0708	0.0773	0.0721	0.071
380	0.0308	0.031	0.0301	0.0301	0.0306	0.0305	0.0307	0.0352	0.0385	0.0333	0.0316	0.0315	0.0328	0.0314	0.0313	0.0315	0.0336	0.0346	0.0367	0.0358	0.0304	0.0318	0.0313	0.0316	0.0309	0.0322	0.0323	0.0352	0.0327	0.0397	0.0346	0.0417	0.0697	0.0582	0.0635	0.0793	0.0904	0.1084	0.1269	0.2016	0.0382	0.04	0.0524	0.0521	0.0557	0.0698	0.076	0.0706	0.0692
381	0.03	0.0312	0.0301	0.0301	0.0309	0.0302	0.0312	0.0353	0.0381	0.0336	0.0313	0.0313	0.0327	0.0311	0.0316	0.0312	0.0335	0.0345	0.0368	0.0354	0.0308	0.0318	0.0309	0.0313	0.0307	0.032	0.0323	0.035	0.0329	0.0398	0.0341	0.0417	0.0691	0.0568	0.0637	0.0783	0.0896	0.1073	0.1257	0.2	0.0382	0.0398	0.0519	0.051	0.055	0.0683	0.0759	0.0698	0.069
382	0.0303	0.0302	0.0306	0.0302	0.0306	0.0306	0.0302	0.0358	0.0387	0.0332	0.0314	0.0309	0.0323	0.0311	0.0317	0.0317	0.033	0.0347	0.0365	0.0355	0.0308	0.0312	0.0305	0.0313	0.0311	0.0323	0.0319	0.0348	0.0332	0.0396	0.0341	0.0407	0.0687	0.0563	0.0633	0.0784	0.0886	0.1064	0.1246	0.1977	0.0388	0.0404	0.0509	0.0507	0.0547	0.068	0.0746	0.0689	0.0676
383	0.0308	0.0306	0.03	0.0301	0.0305	0.0315	0.0303	0.0353	0.0381	0.0335	0.032	0.0308	0.0325	0.0315	0.0319	0.0324	0.0329	0.0349	0.0361	0.0356	0.0306	0.0317	0.0308	0.031	0.0313	0.0331	0.031	0.035	0.0333	0.0398	0.0338	0.0407	0.0682	0.0559	0.0624	0.078	0.0878	0.1053	0.1237	0.1962	0.0388	0.0398	0.0507	0.0505	0.0544	0.0678	0.0735	0.0678	0.0676
384	0.0299	0.0301	0.03	0.03	0.0306	0.0305	0.0306	0.0352	0.0382	0.0331	0.0311	0.0306	0.0325	0.0311	0.0315	0.0314	0.0333	0.0338	0.0365	0.0349	0.0298	0.0319	0.0312	0.0308	0.0308	0.0318	0.0316	0.0347	0.0332	0.0391	0.033	0.0404	0.0681	0.0559	0.0618	0.0765	0.0875	0.1044	0.1235	0.1937	0.0373	0.0393	0.0509	0.0496	0.0539	0.0656	0.0725	0.0665	0.0651
385	0.0308	0.0304	0.0305	0.0301	0.0303	0.0297	0.0306	0.0353	0.0378	0.0331	0.0316	0.0313	0.0323	0.0314	0.0314	0.0304	0.0329	0.0342	0.0363	0.0351	0.0304	0.0314	0.0311	0.0311	0.0302	0.031	0.0325	0.0348	0.0327	0.039	0.034	0.04	0.0678	0.0559	0.0615	0.0751	0.0866	0.1038	0.1222	0.1921	0.0375	0.0388	0.0501	0.0494	0.0528	0.0641	0.0713	0.0659	0.0648
386	0.0303	0.0306	0.0301	0.0304	0.0301	0.0299	0.0304	0.0353	0.0379	0.0331	0.0311	0.0307	0.0325	0.0312	0.0312	0.031	0.0328	0.0343	0.0362	0.0353	0.0306	0.0309	0.0308	0.0313	0.0301	0.0318	0.0317	0.0346	0.032	0.0393	0.0334	0.0404	0.0674	0.0551	0.0612	0.0752	0.0861	0.103	0.1205	0.1908	0.0374	0.0386	0.0492	0.0491	0.0521	0.0637	0.0705	0.0653	0.0645
387	0.0298	0.03	0.0301	0.0297	0.0303	0.0305	0.0303	0.0354	0.0381	0.0331	0.031	0.0307	0.0321	0.0307	0.0312	0.0313	0.0329	0.0345	0.0359	0.0351	0.0304	0.0312	0.0303	0.0307	0.0308	0.0324	0.0314	0.035	0.0326	0.0392	0.0332	0.0395	0.0671	0.0543	0.0609	0.0752	0.0851	0.1023	0.1201	0.1888	0.0375	0.0389	0.0488	0.0483	0.0515	0.0634	0.0694	0.0643	0.0633
388	0.0297	0.0298	0.0298	0.0299	0.0308	0.0304	0.0301	0.035	0.0375	0.0329	0.0311	0.0308	0.0319	0.0313	0.0315	0.0317	0.0332	0.0341	0.0359	0.0352	0.0299	0.0313	0.03	0.0307	0.031	0.032	0.0309	0.0343	0.0329	0.0395	0.0333	0.0393	0.0666	0.0545	0.0602	0.0747	0.0847	0.1015	0.1191	0.1869	0.0375	0.0383	0.0477	0.0478	0.0513	0.0627	0.0684	0.0629	0.0626
389	0.0303	0.0301	0.03	0.0301	0.0301	0.03	0.0303	0.035	0.0376	0.0321	0.0311	0.0309	0.032	0.0315	0.0313	0.0309	0.033	0.034	0.0362	0.0346	0.0302	0.0306	0.0307	0.031	0.0305	0.0314	0.0317	0.0344	0.0321	0.0383	0.0331	0.0391	0.0666	0.0542	0.0595	0.0739	0.0843	0.1008	0.1188	0.1845	0.037	0.0378	0.0475	0.0476	0.0504	0.0615	0.0677	0.0624	0.062
390	0.0297	0.0301	0.0299	0.0296	0.0296	0.0301	0.0303	0.0351	0.0377	0.0328	0.031	0.0302	0.032	0.0306	0.0308	0.0314	0.0329	0.034	0.0356	0.0352	0.0302	0.0306	0.0303	0.0304	0.0302	0.0317	0.0315	0.0346	0.0316	0.0389	0.0329	0.0393	0.0663	0.0535	0.0593	0.0739	0.0837	0.1001	0.1174	0.1834	0.037	0.0379	0.0469	0.0469	0.0493	0.0609	0.0666	0.0619	0.0611
391	0.0302	0.0292	0.0298	0.0296	0.0299	0.03	0.03	0.0353	0.0374	0.0325	0.0314	0.0304	0.0324	0.0311	0.0316	0.0314	0.033	0.0345	0.0358	0.0347	0.0303	0.0303	0.0303	0.0309	0.031	0.0315	0.0322	0.0345	0.0324	0.0388	0.0329	0.0386	0.066	0.0537	0.0606	0.0734	0.0835	0.1002	0.117	0.1821	0.0373	0.0376	0.0466	0.0464	0.0497	0.0606	0.0663	0.0614	0.0605
392	0.0296	0.0296	0.0297	0.0298	0.0303	0.0303	0.0298	0.0348	0.0375	0.0329	0.0309	0.0304	0.0322	0.0306	0.0316	0.0316	0.0329	0.0346	0.0359	0.0349	0.03	0.0309	0.0305	0.0302	0.0307	0.0315	0.031	0.0344	0.0328	0.0389	0.0327	0.0387	0.0661	0.0527	0.0602	0.0732	0.0829	0.0993	0.1168	0.1809	0.037	0.0378	0.0467	0.0459	0.0494	0.0598	0.0653	0.0604	0.0599
393	0.0299	0.0296	0.0297	0.0298	0.0302	0.0296	0.03	0.0348	0.0371	0.0326	0.0313	0.0303	0.0321	0.0309	0.0311	0.031	0.0325	0.034	0.0354	0.0345	0.03	0.031	0.0305	0.0311	0.0303	0.0311	0.0313	0.0343	0.0326	0.0384	0.033	0.0388	0.0658	0.0536	0.0585	0.0722	0.0825	0.0987	0.1159	0.1792	0.0367	0.0375	0.0463	0.0462	0.0487	0.0586	0.0641	0.0592	0.0586
394	0.0297	0.0307	0.0299	0.0295	0.0299	0.0299	0.0301	0.0346	0.0373	0.033	0.0309	0.0306	0.0319	0.0306	0.0311	0.0309	0.0328	0.0338	0.0355	0.035	0.03	0.0307	0.0304	0.0305	0.0307	0.0316	0.0315	0.0341	0.0316	0.0384	0.0325	0.0391	0.0656	0.0527	0.0584	0.0722	0.0821	0.0982	0.1154	0.1779	0.0369	0.0369	0.0457	0.0451	0.0479	0.0582	0.064	0.0592	0.0592
395	0.0297	0.03	0.0296	0.0294	0.0305	0.03	0.03	0.0342	0.0375	0.0323	0.0309	0.0304	0.0318	0.0302	0.0312	0.0313	0.0329	0.0334	0.0356	0.0346	0.0303	0.0309	0.0302	0.03	0.0304	0.0314	0.0311	0.0338	0.0317	0.0378	0.0322	0.0391	0.0648	0.052	0.0584	0.0718	0.0818	0.0976	0.1146	0.176	0.0365	0.0373	0.045	0.0441	0.0483	0.0577	0.063	0.0581	0.0581
396	0.0298	0.0292	0.0291	0.0299	0.0299	0.0297	0.0301	0.0345	0.0368	0.0328	0.0311	0.03	0.0321	0.0308	0.0307	0.031	0.0328	0.0338	0.0355	0.0351	0.0301	0.0306	0.0302	0.0302	0.0299	0.0309	0.0313	0.0341	0.0321	0.0387	0.0319	0.038	0.0647	0.052	0.0577	0.071	0.082	0.0974	0.1141	0.1754	0.037	0.0368	0.0449	0.0444	0.047	0.0566	0.0624	0.0572	0.0571
397	0.0296	0.0297	0.0299	0.0295	0.0305	0.0296	0.0294	0.0342	0.0371	0.0318	0.0306	0.03	0.032	0.0304	0.0309	0.0309	0.0324	0.0338	0.0351	0.0342	0.0297	0.0307	0.0303	0.0304	0.0302	0.0313	0.0314	0.0338	0.0317	0.0375	0.0323	0.0378	0.0647	0.0521	0.0578	0.0709	0.0804	0.0966	0.1134	0.1731	0.0361	0.0364	0.0445	0.0441	0.0467	0.056	0.0614	0.0563	0.0563
398	0.0296	0.0299	0.0296	0.0296	0.0295	0.0298	0.0297	0.0348	0.0376	0.0323	0.0306	0.0299	0.0319	0.0308	0.0307	0.0308	0.0325	0.0338	0.0357	0.0345	0.0294	0.0301	0.0299	0.0306	0.0299	0.0315	0.031	0.034	0.0317	0.0382	0.032	0.038	0.0641	0.0521	0.0572	0.0708	0.0801	0.0965	0.1133	0.1718	0.0362	0.036	0.0438	0.044	0.046	0.0553	0.0605	0.0566	0.0563
399	0.0293	0.0301	0.0286	0.0295	0.0288	0.0303	0.03	0.0343	0.0379	0.032	0.0308	0.0303	0.0318	0.0306	0.0305	0.0312	0.0327	0.0331	0.0353	0.0339	0.0296	0.0305	0.0299	0.0305	0.0301	0.0313	0.0312	0.0336	0.0311	0.0376	0.0316	0.0386	0.0638	0.0514	0.0566	0.0707	0.0805	0.0952	0.1127	0.1702	0.037	0.0364	0.0435	0.0435	0.0455	0.0551	0.0606	0.0553	0.0557
400	0.0291	0.0299	0.0287	0.0295	0.0294	0.0297	0.0298	0.0342	0.0368	0.0329	0.0304	0.031	0.0315	0.0306	0.0308	0.0307	0.0322	0.0331	0.035	0.0349	0.0298	0.0311	0.0302	0.0302	0.0299	0.0306	0.0312	0.0336	0.0319	0.0385	0.0309	0.0381	0.064	0.0511	0.0567	0.0699	0.0798	0.0952	0.1116	0.1695	0.036	0.0362	0.0435	0.0429	0.0454	0.0541	0.0594	0.0544	0.0545
401	0.0295	0.0296	0.0296	0.0295	0.0296	0.0295	0.0295	0.0344	0.0367	0.0321	0.0303	0.0302	0.0316	0.0306	0.0306	0.0304	0.0318	0.0334	0.0351	0.0341	0.0295	0.031	0.0297	0.0304	0.0296	0.0309	0.0307	0.0333	0.0319	0.0378	0.0317	0.0376	0.0639	0.0516	0.0568	0.0698	0.0792	0.0947	0.1107	0.1679	0.0357	0.0362	0.0432	0.0432	0.045	0.0537	0.0584	0.0539	0.0537
402	0.0295	0.03	0.0296	0.0293	0.0296	0.0293	0.0296	0.0345	0.0368	0.0322	0.0305	0.0299	0.0317	0.0305	0.0308	0.0303	0.0321	0.0337	0.0349	0.0346	0.0294	0.0305	0.0299	0.0304	0.0299	0.0309	0.0309	0.0333	0.031	0.0378	0.0316	0.0377	0.0636	0.051	0.0565	0.0694	0.0794	0.0942	0.1105	0.1666	0.0361	0.0362	0.0427	0.0426	0.0447	0.0528	0.0577	0.0539	0.0529
403	0.0291	0.0302	0.029	0.0291	0.0291	0.0295	0.03	0.0347	0.0368	0.0323	0.0304	0.03	0.0318	0.0302	0.0308	0.0309	0.0324	0.0337	0.0351	0.0346	0.0296	0.0305	0.0301	0.0298	0.0301	0.0309	0.031	0.0336	0.0313	0.0379	0.0311	0.0382	0.0632	0.0501	0.0555	0.0696	0.079	0.0939	0.1109	0.1651	0.0361	0.036	0.0423	0.042	0.0442	0.0521	0.0577	0.0533	0.0532
404	0.0295	0.0299	0.0288	0.0295	0.0293	0.0298	0.03	0.0347	0.0368	0.0321	0.0306	0.0299	0.0315	0.0304	0.0302	0.0309	0.0323	0.0332	0.0348	0.0344	0.03	0.0305	0.0294	0.0304	0.0298	0.0309	0.031	0.0335	0.0316	0.0379	0.0314	0.038	0.0631	0.0504	0.0552	0.0694	0.0788	0.0939	0.1107	0.1641	0.0362	0.0353	0.0417	0.0418	0.0438	0.0524	0.0572	0.0528	0.0531
405	0.0297	0.029	0.0294	0.0295	0.0293	0.0297	0.0297	0.0341	0.0368	0.0321	0.0307	0.0299	0.0313	0.0305	0.0306	0.0308	0.0321	0.0331	0.0351	0.0339	0.0298	0.0304	0.0295	0.0301	0.0296	0.0309	0.0308	0.0332	0.0315	0.0375	0.0319	0.0369	0.0632	0.0507	0.0557	0.0692	0.0783	0.0931	0.1088	0.1629	0.0358	0.0347	0.0416	0.0422	0.0435	0.0518	0.0561	0.0519	0.0519
406	0.0292	0.0297	0.0291	0.0293	0.0299	0.0291	0.0295	0.0343	0.0371	0.0318	0.0303	0.0302	0.0313	0.0303	0.0305	0.0302	0.0323	0.0334	0.0349	0.0338	0.029	0.0305	0.0297	0.0304	0.0296	0.0308	0.0306	0.0332	0.0316	0.0371	0.0321	0.0372	0.0628	0.0507	0.0557	0.0686	0.0783	0.093	0.1083	0.1614	0.0357	0.0357	0.0416	0.042	0.0434	0.0512	0.0559	0.0519	0.0517
407	0.0292	0.0296	0.0289	0.029	0.0288	0.0294	0.0298	0.0351	0.0374	0.0317	0.0303	0.03	0.0314	0.0301	0.0301	0.0303	0.0322	0.0332	0.0349	0.0341	0.0289	0.0303	0.0298	0.0301	0.0296	0.0306	0.0309	0.0333	0.0319	0.0366	0.0314	0.0375	0.0624	0.0499	0.0547	0.0687	0.0778	0.0928	0.1088	0.16	0.0355	0.0354	0.0411	0.0414	0.0428	0.0508	0.0556	0.0517	0.0519
408	0.0292	0.0292	0.0284	0.0293	0.0287	0.0295	0.0296	0.0344	0.0375	0.0321	0.0306	0.0295	0.0311	0.0305	0.0301	0.0301	0.0322	0.0335	0.0355	0.034	0.0292	0.03	0.0297	0.0301	0.0295	0.0302	0.0309	0.0331	0.0309	0.0374	0.0309	0.0371	0.062	0.0497	0.0548	0.0681	0.0775	0.0922	0.1085	0.159	0.0359	0.0348	0.0407	0.0408	0.0424	0.0506	0.0551	0.0508	0.0511
409	0.0292	0.0299	0.0297	0.0297	0.0289	0.0294	0.0291	0.0343	0.037	0.0315	0.0303	0.0299	0.0315	0.0307	0.0304	0.0301	0.0319	0.0333	0.0344	0.0337	0.0294	0.0306	0.0296	0.0303	0.0295	0.0305	0.0303	0.0333	0.0309	0.0364	0.0313	0.0371	0.0627	0.0502	0.055	0.0677	0.0772	0.0916	0.1075	0.1574	0.0357	0.0348	0.041	0.0411	0.0425	0.0496	0.0538	0.0504	0.0507
410	0.029	0.029	0.0296	0.0295	0.0291	0.0289	0.0293	0.0339	0.0368	0.0316	0.0297	0.0301	0.0312	0.0302	0.0302	0.0302	0.032	0.0329	0.0347	0.0336	0.0289	0.0306	0.0294	0.0302	0.0294	0.0303	0.0307	0.0329	0.0315	0.0368	0.0312	0.0368	0.0623	0.0501	0.0548	0.0678	0.0766	0.0911	0.1062	0.1568	0.0347	0.035	0.0406	0.0412	0.0421	0.0494	0.0536	0.0501	0.0497
411	0.0287	0.0289	0.0287	0.0292	0.0294	0.0291	0.0295	0.0343	0.0373	0.032	0.0295	0.0297	0.031	0.0302	0.0303	0.0302	0.0317	0.0328	0.0348	0.0336	0.0288	0.0304	0.0295	0.0299	0.0296	0.0301	0.0298	0.0327	0.0313	0.0369	0.0313	0.0363	0.0619	0.0496	0.0547	0.0673	0.0763	0.0909	0.106	0.1554	0.0346	0.0347	0.0403	0.0408	0.0421	0.0485	0.0529	0.05	0.0493
412	0.029	0.0293	0.0289	0.029	0.0295	0.0295	0.0294	0.0341	0.037	0.0317	0.0301	0.0302	0.0314	0.0302	0.0306	0.0304	0.032	0.0328	0.0343	0.0336	0.0289	0.03	0.0296	0.0302	0.0298	0.0305	0.0303	0.0323	0.0311	0.037	0.031	0.0366	0.0619	0.0498	0.0545	0.0673	0.0763	0.0906	0.1057	0.1544	0.0353	0.0348	0.0398	0.0404	0.0418	0.0487	0.053	0.0488	0.0492
413	0.0289	0.0302	0.0291	0.0291	0.0294	0.0294	0.0292	0.0338	0.0364	0.0318	0.0302	0.0303	0.0313	0.0302	0.0304	0.0303	0.032	0.033	0.0343	0.0338	0.0292	0.0302	0.0295	0.0299	0.0294	0.0304	0.0304	0.0331	0.0304	0.0369	0.0308	0.0371	0.0618	0.0494	0.0544	0.0669	0.076	0.0899	0.106	0.1531	0.0356	0.0342	0.04	0.0397	0.0414	0.048	0.0524	0.0486	0.0485
414	0.0295	0.0298	0.0295	0.0292	0.0297	0.0293	0.0291	0.0342	0.0365	0.0315	0.0305	0.0296	0.0312	0.0301	0.0306	0.0303	0.0316	0.033	0.0344	0.0337	0.0297	0.0306	0.0293	0.0294	0.0298	0.0306	0.0302	0.0331	0.0311	0.0365	0.0314	0.0364	0.0617	0.0491	0.0546	0.0668	0.0755	0.0901	0.1048	0.1524	0.0354	0.0343	0.0396	0.04	0.0412	0.0484	0.0517	0.0486	0.0484
415	0.0292	0.0295	0.0289	0.0293	0.0294	0.0291	0.029	0.034	0.0366	0.0314	0.0302	0.0294	0.0312	0.0299	0.0305	0.0303	0.0314	0.033	0.0345	0.0337	0.0292	0.0304	0.0289	0.0299	0.0296	0.0304	0.0301	0.0325	0.0313	0.0366	0.0315	0.0363	0.0611	0.0491	0.0543	0.0667	0.0753	0.0894	0.1035	0.1504	0.0348	0.0345	0.0389	0.0395	0.0413	0.0476	0.0513	0.0482	0.0477
416	0.0293	0.0285	0.0295	0.0289	0.0292	0.0291	0.0294	0.0337	0.0374	0.0317	0.03	0.0294	0.0314	0.0301	0.0304	0.0301	0.0318	0.0329	0.0343	0.0335	0.0288	0.03	0.0297	0.03	0.0296	0.0303	0.0301	0.0327	0.0314	0.0366	0.0312	0.0357	0.0614	0.0491	0.0542	0.0665	0.0753	0.0891	0.1036	0.1493	0.0348	0.0342	0.0392	0.0391	0.0408	0.0471	0.0511	0.0479	0.0471
417	0.0293	0.029	0.029	0.0291	0.0295	0.0291	0.0288	0.0339	0.0368	0.0314	0.0303	0.0298	0.0309	0.0304	0.0301	0.03	0.0311	0.0328	0.0344	0.0335	0.0288	0.0298	0.0293	0.0301	0.0294	0.0305	0.0299	0.0327	0.0307	0.0368	0.0306	0.0362	0.061	0.049	0.0536	0.0661	0.0746	0.0888	0.1033	0.148	0.0357	0.0337	0.0391	0.0392	0.0404	0.0468	0.0505	0.0476	0.0472
418	0.0294	0.0289	0.0291	0.029	0.0291	0.0292	0.0291	0.0339	0.0365	0.0309	0.0304	0.0298	0.0315	0.0301	0.0304	0.03	0.0319	0.0328	0.0346	0.0331	0.0294	0.0297	0.0294	0.0298	0.0294	0.0303	0.0303	0.0327	0.0306	0.0361	0.0314	0.0361	0.0612	0.0489	0.054	0.0662	0.0746	0.0886	0.104	0.1471	0.0354	0.0335	0.0392	0.0394	0.0407	0.0464	0.0503	0.0471	0.0473
419	0.0294	0.0289	0.0291	0.0291	0.0291	0.0293	0.0291	0.0341	0.0367	0.0313	0.0302	0.0297	0.0308	0.03	0.0305	0.0302	0.0318	0.033	0.0345	0.0333	0.0295	0.0302	0.0291	0.0295	0.0296	0.0303	0.0304	0.0329	0.0311	0.0361	0.0315	0.0362	0.0609	0.0487	0.0539	0.066	0.0745	0.0885	0.103	0.1462	0.0351	0.034	0.0384	0.0393	0.0405	0.0463	0.0501	0.0474	0.0471
420	0.0294	0.0292	0.0289	0.0293	0.0289	0.029	0.0289	0.0339	0.0368	0.0311	0.0301	0.03	0.0313	0.0303	0.03	0.0303	0.0317	0.0332	0.0342	0.0332	0.0291	0.0301	0.0292	0.0298	0.0292	0.0302	0.0297	0.0329	0.0309	0.036	0.0308	0.0369	0.061	0.0488	0.053	0.0656	0.074	0.088	0.1021	0.1447	0.0345	0.0338	0.0385	0.039	0.0398	0.0459	0.0495	0.0469	0.0461
421	0.0293	0.0289	0.0291	0.0292	0.0291	0.029	0.0289	0.0342	0.0373	0.0313	0.0301	0.0295	0.0313	0.0302	0.0301	0.0301	0.0316	0.0334	0.0346	0.0332	0.0293	0.0299	0.0295	0.0301	0.0294	0.0302	0.0302	0.0328	0.0316	0.0361	0.0312	0.0366	0.0615	0.0488	0.0534	0.0658	0.0742	0.0879	0.1016	0.1437	0.035	0.034	0.0391	0.039	0.0398	0.0461	0.0498	0.0468	0.0463
422	0.0291	0.03	0.0289	0.029	0.0293	0.0293	0.0292	0.0339	0.0364	0.0313	0.0304	0.0299	0.031	0.0301	0.0305	0.0301	0.0317	0.0328	0.0344	0.0329	0.0289	0.0301	0.0291	0.0296	0.0296	0.0304	0.0304	0.0327	0.0305	0.0363	0.031	0.0362	0.0608	0.0484	0.0533	0.0656	0.0739	0.0874	0.1025	0.1428	0.0355	0.0343	0.0384	0.0385	0.04	0.0457	0.0494	0.0462	0.0458
423	0.029	0.0295	0.0294	0.0291	0.0289	0.0292	0.0291	0.034	0.0364	0.0312	0.0299	0.0297	0.0314	0.03	0.0302	0.0301	0.0313	0.0327	0.0342	0.0333	0.0288	0.0298	0.0291	0.0297	0.0293	0.0303	0.0299	0.0328	0.0302	0.0361	0.0305	0.0359	0.0611	0.0485	0.0533	0.0655	0.0735	0.0872	0.1018	0.1419	0.0352	0.0336	0.0384	0.0388	0.0397	0.0454	0.0488	0.046	0.0457
424	0.0293	0.0288	0.0294	0.0289	0.0289	0.0292	0.0291	0.0338	0.037	0.0312	0.03	0.0302	0.0312	0.0297	0.0299	0.03	0.0317	0.0328	0.0344	0.0329	0.0289	0.0296	0.0293	0.0294	0.0291	0.0304	0.0301	0.0323	0.0309	0.0358	0.031	0.0359	0.061	0.048	0.0529	0.0653	0.0733	0.0868	0.1012	0.1406	0.0351	0.0329	0.0384	0.0385	0.0392	0.0453	0.0487	0.0455	0.0459
425	0.0291	0.0289	0.0293	0.0288	0.0292	0.0292	0.0287	0.0337	0.0371	0.0309	0.0301	0.0301	0.0314	0.03	0.0302	0.03	0.0313	0.0327	0.0342	0.033	0.0291	0.0298	0.0293	0.0295	0.0296	0.0304	0.0292	0.0326	0.0308	0.0359	0.0309	0.0365	0.0611	0.0481	0.0531	0.0653	0.0728	0.0866	0.0999	0.1396	0.0346	0.0333	0.0384	0.0382	0.0397	0.045	0.0483	0.0455	0.0452
426	0.029	0.029	0.0291	0.029	0.0291	0.029	0.0293	0.0338	0.0367	0.0312	0.0301	0.0299	0.0311	0.0298	0.0301	0.0297	0.0316	0.0327	0.0345	0.0331	0.029	0.0298	0.0296	0.0296	0.0293	0.0301	0.0299	0.0325	0.0308	0.0361	0.0312	0.0352	0.0608	0.0479	0.0529	0.065	0.073	0.0861	0.0996	0.1388	0.0349	0.0337	0.0382	0.0381	0.0392	0.0446	0.0481	0.0452	0.0449
427	0.0291	0.0297	0.029	0.0288	0.0291	0.0291	0.0291	0.0336	0.036	0.0311	0.0303	0.0294	0.0311	0.03	0.0302	0.0298	0.0317	0.0325	0.0345	0.0328	0.0292	0.0295	0.0294	0.0296	0.0291	0.03	0.0303	0.0324	0.0302	0.0359	0.031	0.036	0.0605	0.0482	0.0527	0.0647	0.0729	0.0853	0.1002	0.1374	0.0355	0.0338	0.0381	0.0381	0.039	0.0445	0.0479	0.0447	0.0449
428	0.0292	0.0295	0.0289	0.029	0.0291	0.029	0.0292	0.0338	0.0362	0.0307	0.0301	0.0293	0.031	0.03	0.0303	0.0298	0.0315	0.0329	0.0343	0.0326	0.0287	0.0294	0.0289	0.0296	0.0292	0.0298	0.0303	0.0326	0.0305	0.0354	0.0306	0.0356	0.0602	0.0478	0.0527	0.0643	0.0726	0.0853	0.0994	0.136	0.0351	0.0334	0.0378	0.0383	0.039	0.0442	0.0477	0.045	0.0447
429	0.0289	0.0287	0.0291	0.0288	0.0291	0.0286	0.0288	0.0335	0.0367	0.0307	0.03	0.0291	0.0313	0.03	0.0302	0.0298	0.0315	0.0327	0.0341	0.0327	0.0286	0.0291	0.029	0.0293	0.0293	0.0299	0.0299	0.0321	0.0307	0.0352	0.0307	0.0354	0.0602	0.0475	0.0527	0.0641	0.072	0.0847	0.0986	0.1346	0.0346	0.0324	0.0377	0.0381	0.0389	0.0441	0.0475	0.0444	0.0439
430	0.0289	0.0288	0.0292	0.0287	0.029	0.0287	0.0286	0.0334	0.0367	0.0309	0.03	0.0294	0.0313	0.0296	0.0299	0.0296	0.0315	0.0324	0.0341	0.0329	0.0289	0.0294	0.0291	0.0293	0.0291	0.03	0.0295	0.0321	0.0308	0.0356	0.031	0.035	0.0604	0.0471	0.0522	0.064	0.0716	0.0843	0.0977	0.1336	0.0344	0.0332	0.0376	0.0378	0.0385	0.0437	0.0471	0.0442	0.044
431	0.0287	0.0293	0.029	0.0288	0.029	0.0288	0.0291	0.0337	0.0361	0.0306	0.0299	0.03	0.0309	0.0297	0.0302	0.0298	0.0317	0.0324	0.0338	0.0323	0.029	0.0297	0.0292	0.0294	0.029	0.0301	0.0301	0.0322	0.0304	0.0352	0.0307	0.0353	0.06	0.0473	0.0521	0.0638	0.0716	0.0837	0.0969	0.1323	0.0353	0.0335	0.0376	0.0375	0.0385	0.0437	0.0471	0.0441	0.0434
432	0.029	0.0298	0.029	0.0288	0.0289	0.0292	0.029	0.0336	0.036	0.0304	0.0298	0.0299	0.0309	0.0299	0.0301	0.0298	0.0314	0.0325	0.0339	0.0324	0.0289	0.0298	0.029	0.0294	0.0288	0.0301	0.0301	0.0326	0.0302	0.0351	0.0303	0.036	0.0598	0.0474	0.0519	0.0636	0.0712	0.0834	0.0973	0.1315	0.0352	0.0336	0.0376	0.0375	0.0382	0.0435	0.0466	0.0438	0.0437
433	0.0289	0.0297	0.0293	0.0288	0.0289	0.029	0.0288	0.0337	0.036	0.03	0.03	0.0297	0.0311	0.03	0.03	0.0297	0.0315	0.0325	0.034	0.0321	0.0287	0.0298	0.029	0.029	0.0292	0.0299	0.03	0.0324	0.0302	0.0347	0.0301	0.0355	0.0597	0.047	0.0518	0.0632	0.0709	0.0831	0.0967	0.1301	0.0348	0.0332	0.0372	0.0376	0.0385	0.0434	0.0466	0.0436	0.0436
434	0.0292	0.0292	0.0291	0.029	0.0286	0.0287	0.0286	0.0333	0.0364	0.0305	0.0301	0.0292	0.031	0.0299	0.03	0.0298	0.0311	0.0324	0.034	0.0323	0.029	0.0295	0.029	0.0295	0.0288	0.0299	0.0295	0.0318	0.0306	0.0351	0.0306	0.0351	0.0596	0.047	0.0515	0.0632	0.0703	0.0825	0.0961	0.1292	0.0348	0.0325	0.0372	0.0377	0.038	0.0432	0.046	0.0432	0.0434
435	0.0291	0.0289	0.0285	0.0288	0.0288	0.0286	0.0286	0.0336	0.0367	0.0306	0.0299	0.0296	0.031	0.0296	0.0299	0.0299	0.0312	0.0325	0.0342	0.0324	0.0289	0.0296	0.0287	0.0295	0.029	0.0301	0.029	0.0323	0.0307	0.0349	0.0308	0.0348	0.0593	0.0467	0.0515	0.063	0.0699	0.0822	0.0956	0.1277	0.0348	0.0328	0.0368	0.0371	0.038	0.0428	0.0455	0.0433	0.043
436	0.0289	0.0294	0.0283	0.0283	0.0288	0.0288	0.0287	0.0336	0.036	0.0306	0.0298	0.0298	0.0309	0.0294	0.0302	0.0295	0.0309	0.0323	0.0334	0.0324	0.0289	0.0297	0.0286	0.0295	0.0291	0.0298	0.0294	0.0321	0.0297	0.0351	0.0303	0.0356	0.0588	0.0464	0.0514	0.0622	0.0696	0.0814	0.0941	0.1266	0.0348	0.0332	0.0365	0.0368	0.038	0.0424	0.0453	0.043	0.0426
437	0.0287	0.0298	0.029	0.029	0.0289	0.0282	0.0287	0.0337	0.0358	0.0304	0.0297	0.0295	0.0307	0.0298	0.03	0.0292	0.0312	0.0324	0.0338	0.0325	0.0287	0.0296	0.0286	0.0292	0.029	0.0296	0.0294	0.0322	0.03	0.035	0.0301	0.0353	0.0589	0.0466	0.0512	0.0619	0.0697	0.0813	0.0942	0.1257	0.0345	0.0324	0.0366	0.0371	0.0379	0.0423	0.0457	0.0429	0.0429
438	0.0287	0.0288	0.0287	0.0288	0.0288	0.0283	0.0286	0.0332	0.0365	0.0308	0.0297	0.0292	0.0309	0.0297	0.0299	0.0292	0.0311	0.0323	0.0338	0.0321	0.0287	0.0292	0.0287	0.0291	0.0287	0.0295	0.0289	0.0315	0.0303	0.0348	0.0303	0.0348	0.059	0.0464	0.0509	0.0618	0.0692	0.0807	0.0939	0.1245	0.0345	0.0324	0.0365	0.037	0.0375	0.0421	0.0451	0.0426	0.0425
439	0.0288	0.0287	0.0287	0.0285	0.0287	0.0281	0.0287	0.0335	0.0367	0.0304	0.0296	0.0292	0.0309	0.0295	0.0299	0.0295	0.0313	0.0322	0.0336	0.032	0.0288	0.0293	0.0288	0.0291	0.0285	0.03	0.0292	0.0318	0.0302	0.0345	0.0304	0.0347	0.0588	0.0461	0.0507	0.0619	0.0691	0.0805	0.0935	0.1236	0.0344	0.0327	0.0365	0.0369	0.0372	0.0422	0.0451	0.0424	0.042
440	0.0285	0.0287	0.0287	0.0285	0.0286	0.0284	0.0288	0.0333	0.0359	0.0301	0.0293	0.0293	0.0309	0.0293	0.0298	0.0298	0.0313	0.0323	0.0335	0.032	0.0285	0.0298	0.0289	0.0288	0.0283	0.0296	0.0295	0.032	0.0299	0.0344	0.0302	0.0349	0.0587	0.0457	0.0503	0.0617	0.0689	0.08	0.0924	0.1228	0.0343	0.0328	0.0367	0.0364	0.0371	0.0419	0.045	0.0421	0.0417
441	0.0289	0.029	0.0287	0.0287	0.0283	0.0287	0.0287	0.0335	0.0356	0.0301	0.0296	0.0293	0.031	0.0297	0.0295	0.0298	0.0312	0.0325	0.0334	0.0317	0.0285	0.0292	0.0285	0.0287	0.0282	0.0297	0.0297	0.0324	0.0298	0.0342	0.0302	0.0347	0.0585	0.0459	0.05	0.0614	0.0684	0.0796	0.0916	0.1213	0.0344	0.0325	0.0362	0.0363	0.0366	0.0419	0.0449	0.042	0.042
442	0.0286	0.0283	0.0284	0.0284	0.0281	0.0282	0.0287	0.0332	0.0363	0.0301	0.0294	0.0294	0.0304	0.0294	0.0294	0.029	0.0311	0.0321	0.0336	0.0317	0.0288	0.029	0.0282	0.0287	0.0282	0.0293	0.0293	0.0314	0.03	0.034	0.0303	0.0344	0.058	0.0455	0.0496	0.0607	0.068	0.0788	0.0919	0.1203	0.0342	0.0316	0.0357	0.0362	0.0366	0.0413	0.0445	0.0418	0.0416
443	0.0289	0.0284	0.0285	0.0288	0.0287	0.0281	0.0287	0.0335	0.0367	0.03	0.0298	0.0292	0.0307	0.0296	0.0299	0.0293	0.0311	0.0323	0.034	0.0318	0.029	0.0288	0.0288	0.029	0.0285	0.0294	0.029	0.0319	0.0299	0.0339	0.0306	0.0343	0.0582	0.0457	0.0502	0.061	0.068	0.0791	0.0919	0.1196	0.0345	0.0315	0.0361	0.0362	0.0372	0.0412	0.0444	0.0418	0.0417
444	0.0284	0.0283	0.0286	0.0284	0.0287	0.0285	0.0289	0.0331	0.0361	0.0302	0.029	0.029	0.0307	0.0296	0.0298	0.0295	0.0311	0.0322	0.0335	0.0318	0.0282	0.029	0.0286	0.029	0.0286	0.0295	0.0291	0.0318	0.03	0.0337	0.0296	0.0343	0.0582	0.0456	0.0499	0.061	0.0677	0.0787	0.0911	0.1187	0.0338	0.0322	0.0359	0.036	0.0368	0.0416	0.0442	0.0415	0.0414
445	0.0288	0.0294	0.0288	0.0284	0.0286	0.0286	0.0287	0.0336	0.0356	0.0303	0.0297	0.0294	0.0306	0.0297	0.0297	0.0292	0.031	0.0323	0.0335	0.0319	0.0289	0.0297	0.0285	0.0287	0.0284	0.0293	0.0296	0.0318	0.0294	0.0341	0.0301	0.0347	0.0579	0.0455	0.0498	0.0605	0.0675	0.0786	0.09	0.1179	0.0345	0.0324	0.0356	0.0362	0.0367	0.041	0.0442	0.0417	0.0414
446	0.0288	0.0287	0.0287	0.0287	0.0287	0.0287	0.0286	0.0332	0.0359	0.0303	0.03	0.0294	0.0307	0.0296	0.0298	0.0294	0.0309	0.0321	0.0335	0.0319	0.0288	0.029	0.0285	0.0288	0.0287	0.0294	0.0292	0.0315	0.0297	0.034	0.0305	0.0343	0.0579	0.0455	0.0499	0.0605	0.0671	0.0778	0.09	0.1165	0.0346	0.0316	0.0358	0.0362	0.0369	0.0411	0.0441	0.0413	0.0415
447	0.0284	0.0284	0.0288	0.0287	0.0286	0.0285	0.0287	0.0329	0.036	0.0301	0.0293	0.0293	0.0308	0.0296	0.0298	0.0297	0.031	0.032	0.0333	0.0315	0.0285	0.0288	0.0286	0.0287	0.0286	0.0295	0.0288	0.0315	0.0298	0.0335	0.0298	0.0342	0.0579	0.0455	0.0496	0.0601	0.0669	0.0776	0.0899	0.1155	0.0342	0.0315	0.0357	0.036	0.0365	0.041	0.0435	0.0414	0.041
448	0.0285	0.0288	0.0285	0.0283	0.0286	0.0285	0.0287	0.033	0.0365	0.03	0.0296	0.0294	0.031	0.0297	0.0296	0.0297	0.0311	0.0321	0.0331	0.0315	0.0288	0.0292	0.0287	0.029	0.0285	0.0295	0.0289	0.0317	0.0298	0.0334	0.0303	0.0344	0.0578	0.0451	0.0494	0.0604	0.0669	0.0773	0.0896	0.1147	0.0342	0.0321	0.0356	0.0359	0.0362	0.0412	0.0436	0.0411	0.041
449	0.0285	0.029	0.0287	0.0286	0.0284	0.0288	0.0284	0.0333	0.0358	0.0298	0.0294	0.0293	0.0306	0.0296	0.0298	0.0295	0.031	0.032	0.0334	0.0315	0.0284	0.0293	0.0285	0.0288	0.0284	0.0292	0.0293	0.0317	0.0292	0.0332	0.0297	0.0343	0.0576	0.0452	0.0493	0.0601	0.0663	0.077	0.089	0.1137	0.0341	0.0321	0.0354	0.0359	0.0364	0.0407	0.0436	0.0408	0.0408
450	0.0285	0.0288	0.0287	0.0286	0.0287	0.0287	0.0285	0.0332	0.0357	0.03	0.0295	0.0293	0.0307	0.0297	0.0299	0.0296	0.0311	0.0321	0.0335	0.0316	0.0284	0.0289	0.0285	0.0287	0.0283	0.0296	0.0292	0.0315	0.0288	0.0337	0.0299	0.0342	0.0576	0.0451	0.0492	0.0598	0.0663	0.0767	0.0885	0.1131	0.0344	0.0314	0.0354	0.0359	0.0364	0.0409	0.0435	0.0409	0.0406
451	0.0284	0.0285	0.0286	0.0287	0.0288	0.0284	0.0285	0.0331	0.036	0.0303	0.0294	0.0291	0.0306	0.0296	0.0297	0.0294	0.0311	0.032	0.0335	0.0317	0.0282	0.0288	0.0284	0.0288	0.0282	0.0295	0.029	0.0312	0.0294	0.0336	0.0299	0.0338	0.0573	0.0449	0.0489	0.0595	0.0664	0.0764	0.0885	0.1125	0.0342	0.0312	0.0355	0.0357	0.0361	0.0405	0.0433	0.0408	0.0408
452	0.0287	0.0285	0.0286	0.0287	0.0286	0.0282	0.0287	0.0332	0.0362	0.0302	0.0296	0.0292	0.0308	0.0295	0.0297	0.0293	0.031	0.0323	0.0335	0.0319	0.0286	0.0289	0.0285	0.0288	0.0285	0.0293	0.0289	0.0312	0.03	0.0335	0.0302	0.0337	0.0573	0.0446	0.0488	0.0592	0.0661	0.0762	0.088	0.1118	0.0342	0.0315	0.0353	0.0356	0.0361	0.0401	0.0431	0.0407	0.0407
453	0.0286	0.0288	0.0285	0.0281	0.0286	0.028	0.0282	0.0332	0.036	0.0298	0.0296	0.0292	0.0307	0.0291	0.0296	0.0291	0.0305	0.0319	0.033	0.0315	0.0282	0.0289	0.0283	0.0283	0.0283	0.0291	0.0286	0.0314	0.029	0.0331	0.0298	0.0342	0.0572	0.0444	0.0486	0.0589	0.065	0.0754	0.0869	0.1104	0.0341	0.0319	0.035	0.0351	0.0361	0.0397	0.0424	0.0403	0.0397
454	0.0285	0.0286	0.0286	0.0287	0.0281	0.0285	0.0285	0.0332	0.0352	0.0299	0.0295	0.0294	0.0308	0.0295	0.0292	0.0295	0.0308	0.0319	0.0328	0.0316	0.0282	0.0289	0.0283	0.0286	0.028	0.0289	0.029	0.0312	0.0288	0.0331	0.0297	0.0344	0.0569	0.0446	0.0482	0.0587	0.0651	0.0753	0.0868	0.1096	0.0343	0.0314	0.035	0.0355	0.0353	0.0399	0.0427	0.0402	0.04
455	0.0285	0.0286	0.0284	0.0283	0.0284	0.0285	0.0286	0.0328	0.0355	0.0302	0.0295	0.0292	0.0307	0.0291	0.0295	0.0293	0.0308	0.0316	0.0331	0.0315	0.0283	0.0287	0.0282	0.0284	0.028	0.0291	0.029	0.0309	0.0291	0.0331	0.0299	0.0341	0.0567	0.0441	0.0483	0.0585	0.0649	0.0748	0.0866	0.1088	0.034	0.0308	0.0347	0.0352	0.0357	0.0399	0.0426	0.0401	0.0402
456	0.0284	0.0284	0.0283	0.0281	0.0282	0.0284	0.0284	0.0331	0.0359	0.0298	0.0293	0.0292	0.0306	0.0293	0.0293	0.0291	0.0307	0.0318	0.033	0.0312	0.0284	0.0287	0.0283	0.0287	0.0282	0.0289	0.0285	0.031	0.0295	0.0326	0.0298	0.0337	0.0567	0.0441	0.0479	0.0583	0.0644	0.0747	0.0863	0.1079	0.0339	0.031	0.0348	0.0351	0.0354	0.04	0.042	0.0401	0.0398
457	0.0283	0.0283	0.0284	0.028	0.0284	0.0282	0.0287	0.033	0.0359	0.0296	0.029	0.0288	0.0305	0.0293	0.0295	0.0291	0.0308	0.0317	0.0331	0.0308	0.028	0.0288	0.0283	0.0286	0.0283	0.029	0.0288	0.0309	0.0291	0.0323	0.0294	0.0335	0.0568	0.0441	0.0482	0.0583	0.0644	0.0742	0.0856	0.1071	0.0338	0.0316	0.0349	0.0352	0.0357	0.0396	0.0421	0.0401	0.0392
458	0.0282	0.0287	0.0283	0.0282	0.0281	0.0282	0.0282	0.033	0.0351	0.0297	0.0294	0.0285	0.0304	0.0293	0.0295	0.0292	0.0309	0.0317	0.0331	0.0312	0.0281	0.0284	0.0282	0.0286	0.028	0.0288	0.0289	0.0311	0.0285	0.0329	0.0295	0.0335	0.0567	0.0438	0.0478	0.0578	0.0641	0.0737	0.0851	0.1062	0.0342	0.0308	0.0346	0.0349	0.0354	0.0394	0.0422	0.04	0.0394
459	0.0285	0.0285	0.0281	0.0281	0.0285	0.0282	0.0282	0.0327	0.0351	0.0297	0.0298	0.0289	0.0302	0.0291	0.0295	0.0289	0.0307	0.0318	0.0328	0.0312	0.0286	0.0288	0.0279	0.0282	0.0279	0.0287	0.029	0.0312	0.0283	0.0326	0.0301	0.0341	0.0564	0.0436	0.0476	0.0575	0.0639	0.0733	0.0849	0.1056	0.0342	0.0309	0.0345	0.0348	0.0355	0.039	0.0421	0.0397	0.0391
460	0.0284	0.0285	0.0286	0.0282	0.0286	0.0284	0.0284	0.033	0.0357	0.0299	0.0296	0.0293	0.0307	0.0294	0.0294	0.0293	0.0309	0.0319	0.0328	0.0313	0.0289	0.029	0.0283	0.0286	0.0281	0.0292	0.029	0.0312	0.0289	0.0325	0.0299	0.0339	0.0568	0.0438	0.0476	0.0579	0.0639	0.0737	0.0849	0.1053	0.0341	0.0309	0.0348	0.0353	0.0354	0.0396	0.0419	0.0401	0.0399
461	0.0285	0.0285	0.0284	0.0282	0.0284	0.0284	0.0283	0.033	0.0363	0.0296	0.0294	0.0291	0.0305	0.0292	0.0295	0.0294	0.0307	0.0318	0.0329	0.0313	0.0285	0.0288	0.0282	0.0285	0.0281	0.0292	0.0285	0.0311	0.0296	0.0325	0.0298	0.0335	0.0567	0.0436	0.0476	0.0578	0.0636	0.0731	0.0844	0.1045	0.0338	0.0318	0.0346	0.0347	0.0353	0.0395	0.0421	0.0397	0.0394
462	0.0281	0.0287	0.0283	0.0284	0.0282	0.0285	0.0282	0.0327	0.0353	0.0298	0.0292	0.0287	0.0301	0.0292	0.0293	0.0291	0.0306	0.0315	0.0331	0.0313	0.0279	0.0286	0.0277	0.0285	0.0278	0.0291	0.0288	0.0307	0.0284	0.0325	0.0294	0.0332	0.0562	0.0434	0.0474	0.0573	0.0629	0.0724	0.0835	0.1037	0.0339	0.031	0.0341	0.0349	0.035	0.0392	0.0418	0.0392	0.039
463	0.0283	0.0291	0.028	0.0283	0.0285	0.0284	0.0281	0.0332	0.036	0.0295	0.0295	0.0291	0.0301	0.0292	0.0297	0.0291	0.0305	0.0318	0.0334	0.031	0.0282	0.0289	0.0292	0.0283	0.0279	0.029	0.0286	0.031	0.0286	0.032	0.0296	0.034	0.056	0.0431	0.0473	0.0576	0.0628	0.0722	0.0837	0.1028	0.0342	0.0313	0.034	0.0348	0.0354	0.0393	0.0417	0.0395	0.0397
464	0.028	0.0285	0.0285	0.0282	0.0285	0.0286	0.0282	0.0327	0.0355	0.0298	0.0292	0.0292	0.0305	0.0292	0.0296	0.0292	0.0308	0.0316	0.0333	0.0312	0.028	0.0291	0.028	0.0283	0.028	0.029	0.0286	0.0309	0.0287	0.0325	0.0292	0.0344	0.056	0.0432	0.0471	0.0568	0.0627	0.072	0.0836	0.1027	0.0338	0.0309	0.0344	0.0347	0.0353	0.0393	0.0416	0.0394	0.0397
465	0.0283	0.0282	0.0281	0.0283	0.0282	0.028	0.028	0.0327	0.0356	0.0294	0.0292	0.029	0.0303	0.029	0.0294	0.029	0.0303	0.0313	0.0328	0.0306	0.0283	0.0286	0.028	0.0282	0.0279	0.0286	0.0282	0.0303	0.0291	0.0319	0.0294	0.033	0.056	0.0432	0.0466	0.0564	0.0618	0.0712	0.0828	0.1013	0.0336	0.0311	0.0343	0.0348	0.0353	0.039	0.0412	0.0391	0.0385
466	0.0285	0.0285	0.0284	0.028	0.0283	0.0281	0.028	0.0327	0.0353	0.0294	0.0295	0.029	0.0308	0.029	0.0294	0.029	0.0306	0.0315	0.0327	0.0309	0.0283	0.0284	0.0281	0.028	0.0279	0.0289	0.0283	0.0305	0.0289	0.032	0.0296	0.033	0.0563	0.0429	0.0468	0.0564	0.0616	0.0707	0.0823	0.1005	0.0336	0.0313	0.0344	0.0344	0.0352	0.0387	0.0411	0.0389	0.0387
467	0.0284	0.0287	0.0282	0.028	0.0282	0.0285	0.0279	0.0323	0.035	0.0297	0.0298	0.0287	0.0303	0.0292	0.0296	0.0294	0.0306	0.0315	0.0328	0.031	0.0283	0.0282	0.0279	0.028	0.0278	0.0291	0.0289	0.0307	0.0286	0.0318	0.0297	0.0331	0.0559	0.0425	0.0469	0.0563	0.0616	0.0707	0.0816	0.0997	0.0341	0.0308	0.0342	0.0346	0.0349	0.0389	0.0415	0.039	0.0391
468	0.0283	0.0287	0.0281	0.0278	0.0282	0.0284	0.0279	0.0325	0.0352	0.0296	0.0293	0.0288	0.0304	0.0291	0.0295	0.029	0.0305	0.0315	0.0329	0.0311	0.0283	0.0284	0.0278	0.028	0.0278	0.0288	0.0284	0.0308	0.0285	0.0317	0.0294	0.0336	0.0557	0.0426	0.0463	0.0558	0.0613	0.0702	0.0807	0.0995	0.0339	0.0307	0.0338	0.0343	0.0348	0.0386	0.0412	0.039	0.0392
469	0.028	0.0283	0.028	0.0281	0.0283	0.028	0.0281	0.0326	0.0352	0.0293	0.0291	0.0289	0.0304	0.0293	0.0292	0.0289	0.0306	0.0311	0.0328	0.0311	0.0281	0.0285	0.0279	0.0286	0.0278	0.0285	0.0284	0.0304	0.0287	0.0319	0.0292	0.0339	0.0556	0.0428	0.046	0.0558	0.0609	0.0699	0.0805	0.0991	0.0337	0.0306	0.0337	0.0347	0.0349	0.0387	0.0413	0.0389	0.0387
470	0.0282	0.0282	0.028	0.028	0.0282	0.0281	0.0278	0.0326	0.036	0.0292	0.0291	0.0289	0.0305	0.029	0.0295	0.0292	0.0305	0.0316	0.0332	0.0307	0.0282	0.0285	0.0278	0.0283	0.0279	0.0289	0.028	0.0306	0.0294	0.0317	0.0292	0.033	0.0557	0.0425	0.0461	0.0555	0.0604	0.0694	0.0813	0.0979	0.0334	0.0314	0.0339	0.0343	0.0349	0.0387	0.041	0.0388	0.0386
471	0.0284	0.0287	0.0281	0.0282	0.0285	0.028	0.0281	0.0326	0.0361	0.0297	0.0297	0.0287	0.0304	0.0292	0.0299	0.0286	0.0309	0.0315	0.0333	0.0311	0.0283	0.0284	0.028	0.0281	0.0284	0.0289	0.0287	0.0305	0.0293	0.0316	0.0295	0.0326	0.0554	0.0421	0.0466	0.0548	0.0604	0.0688	0.0804	0.0972	0.0335	0.0307	0.0338	0.0343	0.0352	0.0383	0.0413	0.0387	0.0389
472	0.0279	0.0289	0.0281	0.0278	0.028	0.0283	0.0282	0.0325	0.0353	0.0295	0.0296	0.0284	0.0301	0.0292	0.0293	0.0288	0.0308	0.0314	0.0329	0.031	0.0281	0.0283	0.0278	0.0282	0.0278	0.029	0.0286	0.0307	0.0284	0.0316	0.0294	0.0326	0.0554	0.0424	0.0455	0.0549	0.0604	0.0687	0.0797	0.0966	0.0333	0.0306	0.0337	0.0344	0.0347	0.0387	0.0412	0.0387	0.0388
473	0.0281	0.0279	0.0284	0.0279	0.0282	0.0284	0.0278	0.0325	0.035	0.0293	0.0291	0.0288	0.0302	0.0291	0.0293	0.029	0.0303	0.0313	0.0324	0.0309	0.0279	0.0283	0.0279	0.0281	0.028	0.0287	0.0284	0.0304	0.0281	0.032	0.0291	0.0335	0.0552	0.0423	0.0456	0.0546	0.0599	0.0684	0.0786	0.0962	0.0338	0.0302	0.0335	0.0344	0.0348	0.0386	0.041	0.0388	0.0384
474	0.028	0.028	0.0283	0.0282	0.028	0.0281	0.0279	0.0327	0.0354	0.0292	0.0292	0.029	0.0305	0.0291	0.029	0.0287	0.0304	0.0315	0.0323	0.0307	0.0283	0.0285	0.0282	0.028	0.0275	0.0284	0.0282	0.0302	0.0289	0.0316	0.0293	0.0337	0.0554	0.0422	0.0452	0.0543	0.0594	0.0682	0.0787	0.0957	0.0335	0.031	0.0339	0.0344	0.0344	0.0382	0.0405	0.0386	0.038
475	0.0281	0.0278	0.028	0.0282	0.0281	0.0275	0.0279	0.0325	0.0354	0.0291	0.0293	0.0286	0.0302	0.0291	0.0293	0.0285	0.0305	0.0315	0.0325	0.0305	0.0284	0.0283	0.0276	0.0282	0.0279	0.0285	0.0284	0.0305	0.0286	0.0313	0.0296	0.0327	0.055	0.0419	0.0455	0.054	0.0589	0.0676	0.079	0.0947	0.0332	0.0312	0.0339	0.0346	0.0347	0.0381	0.0405	0.0384	0.0378
476	0.0281	0.0282	0.0279	0.0279	0.0281	0.0279	0.0278	0.0326	0.0353	0.0293	0.0293	0.0285	0.0303	0.0291	0.0294	0.0287	0.0306	0.0316	0.033	0.0308	0.0283	0.0284	0.0276	0.0282	0.0278	0.0287	0.0284	0.0308	0.0286	0.0312	0.0293	0.0325	0.055	0.0417	0.0452	0.0539	0.0589	0.0676	0.0788	0.0941	0.0332	0.0309	0.0338	0.0343	0.0345	0.0382	0.0408	0.0386	0.0386
477	0.028	0.0285	0.0281	0.0278	0.0282	0.0283	0.0278	0.0323	0.0351	0.0296	0.0292	0.0283	0.0301	0.029	0.0293	0.0289	0.0303	0.0312	0.0329	0.0308	0.0279	0.0284	0.0272	0.0283	0.0278	0.0289	0.0281	0.0305	0.0281	0.0316	0.0289	0.0324	0.0547	0.0418	0.0453	0.0538	0.0589	0.0672	0.0775	0.0939	0.0332	0.0306	0.0332	0.0341	0.0347	0.0383	0.0409	0.0385	0.0384
478	0.0278	0.0281	0.0285	0.0282	0.0279	0.0278	0.0278	0.0322	0.0348	0.029	0.029	0.0288	0.0303	0.0291	0.0292	0.0288	0.0304	0.0311	0.0325	0.0304	0.0277	0.0281	0.028	0.0282	0.0275	0.0285	0.0283	0.0299	0.0282	0.0312	0.029	0.0334	0.0547	0.0417	0.0452	0.0536	0.0585	0.0666	0.0762	0.093	0.0336	0.0301	0.0337	0.0344	0.0344	0.0386	0.0406	0.0381	0.0382
479	0.0281	0.028	0.028	0.0282	0.0276	0.0279	0.0279	0.032	0.0354	0.029	0.0291	0.029	0.0305	0.029	0.0289	0.0289	0.0303	0.0308	0.0322	0.0305	0.028	0.0284	0.0276	0.0279	0.0273	0.0284	0.028	0.0297	0.0285	0.0311	0.0293	0.0333	0.0544	0.0416	0.0446	0.0535	0.0577	0.0662	0.0763	0.0924	0.033	0.0308	0.0337	0.0344	0.0343	0.0382	0.0401	0.0383	0.0377
480	0.028	0.0277	0.0279	0.0281	0.0284	0.0277	0.0279	0.0324	0.0354	0.0292	0.0293	0.0284	0.0302	0.0289	0.0294	0.0286	0.0303	0.0314	0.0323	0.0306	0.0282	0.0282	0.0277	0.0279	0.0277	0.0283	0.0281	0.0301	0.0286	0.0309	0.0291	0.0324	0.0543	0.0413	0.045	0.0532	0.0577	0.0661	0.0773	0.092	0.0328	0.031	0.0336	0.0343	0.0347	0.0379	0.0404	0.0384	0.0379
481	0.0281	0.0277	0.0279	0.028	0.0281	0.0281	0.0279	0.0324	0.0348	0.0294	0.0293	0.0284	0.0302	0.029	0.0293	0.0286	0.0306	0.0312	0.0324	0.0309	0.028	0.028	0.0274	0.0281	0.0278	0.0286	0.0281	0.0304	0.0287	0.0312	0.0288	0.0323	0.0547	0.0415	0.0449	0.0531	0.0578	0.0662	0.0772	0.0917	0.0331	0.0309	0.0333	0.0342	0.0347	0.0382	0.0408	0.0384	0.038
482	0.0278	0.0286	0.0282	0.0278	0.0279	0.0278	0.0278	0.0322	0.0345	0.0289	0.0289	0.0283	0.0301	0.0291	0.0291	0.0288	0.0304	0.0311	0.0326	0.0303	0.0274	0.0283	0.0275	0.0278	0.0277	0.0283	0.0283	0.0302	0.0278	0.0309	0.0287	0.0327	0.0548	0.0413	0.0446	0.0528	0.0576	0.0655	0.0758	0.0907	0.0335	0.0304	0.0334	0.0343	0.0344	0.0383	0.0407	0.0383	0.0379
483	0.0279	0.0278	0.0279	0.028	0.0279	0.0278	0.0279	0.0324	0.0351	0.029	0.0291	0.0287	0.0301	0.0289	0.0291	0.0286	0.0304	0.0313	0.0328	0.0303	0.0278	0.0281	0.0276	0.0279	0.0275	0.0283	0.0281	0.0304	0.0286	0.0311	0.0289	0.0335	0.0549	0.0412	0.0443	0.0527	0.0575	0.0656	0.0753	0.0905	0.0336	0.0302	0.0336	0.0342	0.0344	0.0381	0.0406	0.0385	0.0381
484	0.0282	0.0279	0.0281	0.028	0.0282	0.028	0.028	0.0325	0.0357	0.029	0.0293	0.0289	0.0302	0.029	0.0292	0.0288	0.0306	0.0315	0.0331	0.0305	0.028	0.0282	0.0277	0.028	0.0278	0.0285	0.0281	0.0306	0.0289	0.0312	0.0294	0.0332	0.0549	0.0411	0.0445	0.053	0.0574	0.0656	0.0761	0.0904	0.0333	0.031	0.0337	0.0344	0.0347	0.0383	0.0407	0.0386	0.038
485	0.0281	0.0281	0.0281	0.028	0.0284	0.0281	0.0278	0.0325	0.0353	0.0293	0.0292	0.0287	0.0303	0.029	0.0293	0.0288	0.0304	0.0314	0.0326	0.0307	0.0282	0.0282	0.0278	0.0281	0.0277	0.0286	0.0282	0.0306	0.0287	0.0311	0.0291	0.0328	0.055	0.0413	0.0444	0.0529	0.0572	0.0654	0.0764	0.0901	0.033	0.0312	0.0336	0.0344	0.0347	0.0382	0.0407	0.0385	0.0377
486	0.0279	0.0282	0.0283	0.0278	0.028	0.0278	0.028	0.0324	0.0348	0.029	0.0291	0.0287	0.0303	0.0289	0.0293	0.0288	0.0305	0.0313	0.0324	0.0306	0.0276	0.0284	0.0277	0.0277	0.0278	0.0286	0.0283	0.0305	0.0279	0.031	0.029	0.0334	0.055	0.041	0.0444	0.0527	0.0573	0.0651	0.075	0.0894	0.0338	0.03	0.0336	0.0342	0.0347	0.0382	0.0408	0.0385	0.038
487	0.0282	0.0277	0.0282	0.0281	0.028	0.0279	0.028	0.0325	0.0356	0.0289	0.0292	0.0286	0.0304	0.0291	0.0292	0.0287	0.0305	0.0314	0.0325	0.0305	0.0281	0.0281	0.0279	0.0277	0.0277	0.0283	0.0284	0.0303	0.0288	0.0311	0.0295	0.0333	0.0548	0.0409	0.0442	0.0524	0.0569	0.0651	0.0747	0.089	0.0342	0.0302	0.0338	0.0342	0.0347	0.0381	0.0405	0.0384	0.0382
488	0.0281	0.0281	0.0279	0.0278	0.0281	0.028	0.0278	0.0324	0.0354	0.0288	0.0291	0.0284	0.03	0.0288	0.0291	0.0287	0.0302	0.0312	0.0325	0.0304	0.028	0.0282	0.0277	0.0278	0.0277	0.0284	0.0278	0.0301	0.0288	0.0308	0.0291	0.0331	0.0543	0.0407	0.0441	0.0522	0.057	0.0643	0.074	0.0883	0.0349	0.0305	0.0332	0.0339	0.0347	0.038	0.0404	0.0383	0.0377
489	0.0281	0.0278	0.0281	0.0279	0.0277	0.0281	0.0281	0.0322	0.035	0.029	0.0292	0.0286	0.0301	0.029	0.0288	0.0289	0.0305	0.031	0.0327	0.0305	0.0279	0.028	0.0277	0.0282	0.0273	0.0286	0.0282	0.0302	0.0287	0.031	0.0291	0.0327	0.0544	0.041	0.0437	0.0522	0.0566	0.0642	0.0748	0.0879	0.0331	0.0308	0.0334	0.0341	0.0343	0.0382	0.0407	0.0381	0.0375
490	0.0281	0.0281	0.028	0.028	0.0278	0.0278	0.0278	0.0324	0.0346	0.029	0.0292	0.0288	0.0303	0.0291	0.0292	0.0288	0.0302	0.0311	0.0325	0.0303	0.0279	0.0281	0.0279	0.0277	0.0274	0.0283	0.0278	0.0302	0.0277	0.0309	0.0288	0.0328	0.0545	0.0409	0.0437	0.0521	0.0561	0.0641	0.0745	0.0874	0.0339	0.0301	0.0336	0.0343	0.0344	0.0381	0.0402	0.0383	0.0377
491	0.028	0.028	0.028	0.028	0.0275	0.0275	0.0276	0.0322	0.0351	0.0288	0.0291	0.0288	0.0302	0.029	0.0288	0.0284	0.0303	0.0311	0.032	0.0303	0.0277	0.0283	0.0276	0.0276	0.0272	0.0281	0.0279	0.0301	0.0276	0.0309	0.0286	0.0333	0.0543	0.0406	0.0434	0.0517	0.0559	0.0637	0.0732	0.0868	0.0338	0.03	0.0334	0.0343	0.0342	0.0378	0.0402	0.038	0.0378
492	0.0278	0.0275	0.0279	0.0279	0.0278	0.0278	0.0277	0.0321	0.0355	0.029	0.029	0.0285	0.0301	0.0288	0.0291	0.0287	0.0303	0.0313	0.0322	0.0302	0.0276	0.0279	0.0277	0.0277	0.0275	0.0285	0.0281	0.0303	0.0285	0.0308	0.0288	0.033	0.0544	0.0406	0.0436	0.0517	0.0557	0.0634	0.0729	0.0864	0.0334	0.0303	0.0333	0.0341	0.0344	0.0382	0.0403	0.038	0.0376
493	0.0281	0.0273	0.0278	0.0275	0.0277	0.0277	0.0275	0.032	0.0348	0.0288	0.0292	0.0283	0.0301	0.0285	0.0289	0.0286	0.03	0.0311	0.032	0.0303	0.0278	0.0277	0.0276	0.0278	0.0273	0.0282	0.028	0.0299	0.0286	0.0305	0.0288	0.0326	0.0541	0.0402	0.0432	0.0511	0.0554	0.063	0.073	0.0857	0.0331	0.0307	0.0332	0.0335	0.0341	0.0379	0.0402	0.0378	0.0373
494	0.0279	0.028	0.0277	0.0279	0.0276	0.0276	0.0274	0.0323	0.0347	0.0289	0.0289	0.0283	0.03	0.0287	0.0287	0.0286	0.03	0.031	0.0325	0.0301	0.0275	0.0277	0.0274	0.0277	0.0273	0.0281	0.0279	0.0299	0.0274	0.0306	0.0283	0.0321	0.0538	0.0402	0.0432	0.0509	0.055	0.0626	0.0729	0.0852	0.0336	0.0301	0.0332	0.034	0.0342	0.0378	0.0401	0.0378	0.0374
495	0.0282	0.0292	0.0276	0.028	0.0276	0.0277	0.0278	0.0324	0.0352	0.0289	0.0289	0.0285	0.0301	0.0289	0.0291	0.0284	0.0304	0.0314	0.0328	0.03	0.0273	0.0282	0.0273	0.0277	0.0272	0.0281	0.0285	0.0303	0.0277	0.0305	0.0292	0.0325	0.0539	0.0401	0.0429	0.0509	0.0554	0.0629	0.0728	0.0843	0.0337	0.0298	0.0331	0.0339	0.0345	0.0378	0.0403	0.0381	0.0376
496	0.0279	0.0272	0.0281	0.0275	0.0277	0.0275	0.0277	0.0319	0.0348	0.0289	0.0288	0.0284	0.0302	0.0286	0.029	0.0282	0.0301	0.031	0.0327	0.0303	0.0275	0.0279	0.0272	0.0275	0.0274	0.0282	0.0281	0.0302	0.0286	0.0307	0.0286	0.0324	0.0539	0.0401	0.0429	0.0505	0.0547	0.0621	0.0716	0.0839	0.0332	0.0301	0.0331	0.0336	0.0341	0.0375	0.0403	0.0381	0.0379
497	0.0277	0.0283	0.0275	0.0274	0.0279	0.0279	0.0273	0.0322	0.0349	0.0283	0.0289	0.0284	0.0298	0.0288	0.029	0.0286	0.03	0.0309	0.0319	0.0298	0.0275	0.0281	0.0273	0.0276	0.0274	0.0281	0.0278	0.0301	0.0283	0.0304	0.0287	0.0327	0.0536	0.0399	0.0427	0.0503	0.0542	0.0615	0.0713	0.0832	0.0326	0.0302	0.0332	0.0335	0.0342	0.0377	0.0399	0.0377	0.037
498	0.0279	0.0283	0.0282	0.0278	0.0276	0.0277	0.0277	0.0321	0.0346	0.0285	0.0289	0.0282	0.0303	0.0289	0.0287	0.0286	0.0302	0.0309	0.032	0.0299	0.0276	0.0276	0.0275	0.0272	0.0273	0.0277	0.0281	0.0298	0.0275	0.0304	0.0281	0.0322	0.0537	0.0401	0.0423	0.0502	0.0539	0.0612	0.0719	0.0828	0.0333	0.0302	0.0333	0.0339	0.0341	0.0377	0.0398	0.0374	0.0373
499	0.0282	0.0281	0.0285	0.0275	0.0272	0.0275	0.028	0.0318	0.0349	0.0287	0.029	0.0283	0.0307	0.0288	0.0286	0.0283	0.0302	0.0311	0.0323	0.0297	0.0278	0.028	0.0273	0.0273	0.0272	0.0279	0.0284	0.0303	0.028	0.0302	0.0285	0.0323	0.0539	0.0398	0.0423	0.0499	0.0537	0.0614	0.0719	0.0822	0.0334	0.0303	0.033	0.0336	0.034	0.0376	0.04	0.0378	0.0369
500	0.0279	0.0276	0.0282	0.027	0.0276	0.027	0.0279	0.032	0.0345	0.0289	0.0291	0.0283	0.0304	0.0282	0.0287	0.028	0.0303	0.0313	0.0322	0.0303	0.0277	0.0278	0.0274	0.0268	0.0271	0.028	0.0282	0.0305	0.0287	0.0304	0.0282	0.0326	0.0541	0.0394	0.0423	0.0495	0.0536	0.061	0.0709	0.0822	0.0333	0.0305	0.0329	0.0333	0.0338	0.0372	0.0401	0.0379	0.0369
[truncated: 11 more columns]
